# Supplementary material for: Extracellular Vesicles Mediate Communication between Endothelial and Vascular Smooth Muscle Cells
Source: Int J Mol Sci. 2021 Dec 28;23(1):331. doi: 10.3390/ijms23010331 (PMC8745747; doi:10.3390/ijms23010331)
Supplement: Supplementary file 1 [file ijms-23-00331-s001.zip]

Archive with 4 entries (3 files):
- ijms-1480954-supplementary/
- ijms-1480954-supplementary/Supplementary figures_fontaine_revision.pdf
- ijms-1480954-supplementary/supplementary table1.xlsx
- ijms-1480954-supplementary/supplementary table2.xlsx
