# Supplementary material for: Extracellular Vesicles Mediate Communication between Endothelial and Vascular Smooth Muscle Cells
Source: Int J Mol Sci. 2021 Dec 28;23(1):331. doi: 10.3390/ijms23010331 (PMC8745747; doi:10.3390/ijms23010331)
Supplement: Supplementary file 1 [file ijms-23-00331-s001.zip › ijms-1480954-supplementary/supplementary table1.xlsx]

## Sheet: HUVEC
miRNA	Log2(Fold change)	Log2 (P value)		Only present in EC EV before coculture	Only present in EC EV after coculture
hsa-let-7a-5p	0.1965	0.2687		hsa-miR-572	hsa-miR-212-3p
hsa-let-7b-5p	-0.2369	0.1838		hsa-miR-491-3p	hsa-miR-199b-5p
hsa-let-7c	0.3362	0.227		hsa-miR-346	hsa-miR-584-5p
hsa-let-7d-3p	-0.3877	0.4162		hsa-miR-625-3p	hsa-miR-154-3p
hsa-let-7d-5p	0.4109	0.2848		hsa-miR-142-5p	hsa-miR-491-5p
hsa-let-7e-5p	0.703	0.792			hsa-miR-708-5p
hsa-let-7f-5p	0.5387	0.2569			hsa-miR-539-5p
hsa-let-7g-5p	-0.1981	0.161
hsa-let-7i-5p	-0.0213	0.0102
hsa-miR-100-5p	0.6603	0.4802
hsa-miR-101-3p	0.7353	0.8321
hsa-miR-103a-3p	0.5782	0.6953
hsa-miR-106a-5p	0.5674	0.714
hsa-miR-106b-5p	0.6142	0.4057
hsa-miR-107	0.3275	0.3626
hsa-miR-10a-5p	0.651	0.3912
hsa-miR-10b-5p	-0.2539	0.1586
hsa-miR-125a-5p	0.8644	0.8296
hsa-miR-125b-5p	1.3182	1.3441
hsa-miR-126-3p	0.0938	0.0536
hsa-miR-126-5p	0.1963	0.0982
hsa-miR-127-3p	2.0187	1.8169
hsa-miR-128	-0.474	0.4741
hsa-miR-130a-3p	0.1911	0.0803
hsa-miR-130b-3p	0.185	0.0643
hsa-miR-132-3p	0.7246	0.565
hsa-miR-134	0.0549	0.0621
hsa-miR-136-5p	0.4417	0.1518
hsa-miR-137	-0.5307	0.2004
hsa-miR-139-5p	-0.3788	0.3086
hsa-miR-140-3p	-1.2182	1.2672
hsa-miR-140-5p	-0.3306	0.332
hsa-miR-142-3p	-1.2319	0.3717
hsa-miR-142-5p	-3.1774	0.5295
hsa-miR-143-3p	4.8597	3.8644
hsa-miR-145-5p	7.9986	1.4118
hsa-miR-146a-5p	0.2987	0.2699
hsa-miR-148a-3p	1.4991	1.1832
hsa-miR-148b-3p	-1.0181	0.4221
hsa-miR-149-5p	1.1433	0.7555
hsa-miR-150-5p	-2.2464	0.4712
hsa-miR-151a-3p	0.1367	0.1032
hsa-miR-151a-5p	0.2155	0.3202
hsa-miR-152	1.2164	1.0694
hsa-miR-154-3p	0.6954	0.3225
hsa-miR-154-5p	1.4674	1.1595
hsa-miR-155-5p	-0.154	0.1731
hsa-miR-15a-5p	-0.4611	0.3436
hsa-miR-15b-5p	0.0094	0.0091
hsa-miR-16-1-3p	-1.8378	0.8354
hsa-miR-16-5p	0.0986	0.2349
hsa-miR-17-5p	0.6334	0.2773
hsa-miR-181a-3p	1.1126	0.337
hsa-miR-181a-5p	0.2356	0.3517
hsa-miR-181b-5p	0.4605	0.3835
hsa-miR-185-5p	-0.021	0.0133
hsa-miR-186-5p	0.5255	1.2541
hsa-miR-18a-3p	0.8212	0.6248
hsa-miR-18a-5p	0.357	0.3011
hsa-miR-18b-5p	0.3479	0.4684
hsa-miR-191-5p	0.2707	0.1978
hsa-miR-192-5p	-0.9445	0.3523
hsa-miR-193a-5p	0.7124	0.5596
hsa-miR-193b-3p	0.9812	0.5119
hsa-miR-194-5p	-0.5358	2.4554
hsa-miR-195-5p	-0.3516	0.352
hsa-miR-196a-5p	1.8143	0.5053
hsa-miR-196b-5p	0.2822	0.2522
hsa-miR-197-3p	0.13	0.2428
hsa-miR-199a-3p	1.2154	1.4498
hsa-miR-199a-5p	0.6169	0.129
hsa-miR-199b-5p	3.4696	0.6159
hsa-miR-19a-3p	0.1795	0.0845
hsa-miR-19b-3p	-0.1957	0.0561
hsa-miR-204-5p	-0.4783	0.1932
hsa-miR-20a-5p	0.6451	0.8017
hsa-miR-210	-0.3472	0.1828
hsa-miR-212-3p	2.5601	0.5256
hsa-miR-214-3p	1.2817	1.2382
hsa-miR-215	-0.0758	0.0244
hsa-miR-21-5p	0.6191	0.8812
hsa-miR-216a-5p	-1.724	0.3519
hsa-miR-217	-0.3593	0.3772
hsa-miR-218-5p	0.7374	0.5256
hsa-miR-221-3p	0.4678	0.3287
hsa-miR-222-3p	0.2176	0.1345
hsa-miR-223-3p	-1.6144	0.3185
hsa-miR-22-3p	0.4354	0.268
hsa-miR-23a-3p	0.3633	0.3818
hsa-miR-23b-3p	-0.0147	0.0104
hsa-miR-24-3p	0.2451	0.274
hsa-miR-25-3p	-0.0374	0.2264
hsa-miR-26a-5p	0.4583	0.9585
hsa-miR-26b-5p	-0.7541	0.4686
hsa-miR-27a-3p	0.6999	0.8528
hsa-miR-27b-3p	0.3773	0.7046
hsa-miR-28-5p	0.738	1.1466
hsa-miR-299-5p	2.3263	2.1341
hsa-miR-29a-3p	0.0657	0.041
hsa-miR-29b-3p	0.3729	0.3421
hsa-miR-29c-3p	-0.2549	0.1248
hsa-miR-301a-3p	0.358	0.1583
hsa-miR-30a-5p	0.445	0.3598
hsa-miR-30b-5p	0.1134	0.1628
hsa-miR-30c-5p	-0.1221	0.3682
hsa-miR-30d-5p	0.26	0.2031
hsa-miR-30e-3p	0.2898	0.2914
hsa-miR-30e-5p	-0.198	0.1127
hsa-miR-31-3p	1.5003	0.9754
hsa-miR-31-5p	1.0149	0.7894
hsa-miR-320a	0.5463	3.1029
hsa-miR-323a-3p	-0.455	0.1061
hsa-miR-324-3p	0.0296	0.0163
hsa-miR-324-5p	-0.4055	0.1562
hsa-miR-326	-1.1879	0.1923
hsa-miR-329	-0.1119	0.1248
hsa-miR-330-3p	1.0792	0.4851
hsa-miR-331-3p	-0.6486	0.175
hsa-miR-337-3p	1.3462	0.6984
hsa-miR-339-5p	0.2401	0.1184
hsa-miR-342-3p	0.5704	0.3044
hsa-miR-346	-1.7857	0.5476
hsa-miR-34a-5p	0.2542	0.1721
hsa-miR-34c-3p	1.5297	1.2708
hsa-miR-361-5p	0.0415	0.0323
hsa-miR-362-5p	-0.5933	0.2924
hsa-miR-365a-3p	-0.0279	0.0141
hsa-miR-369-5p	1.0568	0.8399
hsa-miR-370	1.1984	0.4404
hsa-miR-374a-5p	0.8853	0.8969
hsa-miR-374b-5p	-0.0118	0.0074
hsa-miR-376a-3p	1.8709	1.247
hsa-miR-376c-3p	1.3225	1.5841
hsa-miR-378a-3p	0.7738	0.4354
hsa-miR-379-5p	1.0063	0.542
hsa-miR-381-3p	0.0173	0.005
hsa-miR-382-5p	0.4756	0.4808
hsa-miR-409-3p	0.9964	0.8192
hsa-miR-410	0.627	0.3199
hsa-miR-411-5p	1.2784	0.7536
hsa-miR-421	-0.3483	0.7866
hsa-miR-423-3p	-0.3373	0.3195
hsa-miR-423-5p	-0.4617	0.3678
hsa-miR-424-5p	0.2725	0.1361
hsa-miR-425-5p	-0.3075	0.3165
hsa-miR-431-5p	2.3141	1.5314
hsa-miR-432-5p	0.7075	0.1883
hsa-miR-433	1.923	0.9804
hsa-miR-451a	-1.1334	0.4168
hsa-miR-452-5p	-0.8926	0.1923
hsa-miR-454-3p	0.3623	0.2589
hsa-miR-455-5p	1.4178	1.066
hsa-miR-483-3p	-0.1027	0.0331
hsa-miR-484	0.2746	0.2357
hsa-miR-485-3p	-0.3964	0.0985
hsa-miR-486-5p	-1.3212	0.2768
hsa-miR-487b	0.3157	0.1571
hsa-miR-490-3p	-0.2161	0.3419
hsa-miR-491-3p	-1.483	0.4198
hsa-miR-491-5p	1.9	0.6637
hsa-miR-493-3p	1.5549	1.1959
hsa-miR-495-3p	1.0246	0.6074
hsa-miR-500a-5p	0.3362	0.1576
hsa-miR-501-5p	1.5161	0.5228
hsa-miR-502-5p	0.5629	1.5358
hsa-miR-503-5p	1.602	1.0643
hsa-miR-505-3p	-1.2421	0.5064
hsa-miR-532-5p	0.5688	0.347
hsa-miR-539-5p	4.7462	1.4009
hsa-miR-572	-0.9893	1.3862
hsa-miR-574-3p	0.5529	0.9117
hsa-miR-582-5p	-0.009	0.0033
hsa-miR-584-5p	0.6198	0.674
hsa-miR-590-5p	1.0011	0.3338
hsa-miR-625-3p	-2.2721	0.4708
hsa-miR-652-3p	-0.5528	0.3351
hsa-miR-660-5p	-0.0372	0.0258
hsa-miR-663a	-0.2316	0.1067
hsa-miR-665	-1.4382	0.3397
hsa-miR-708-5p	3.8455	1.2855
hsa-miR-744-5p	-0.2972	0.2914
hsa-miR-7-5p	-1.3855	0.25
hsa-miR-766-3p	1.6564	0.9765
hsa-miR-874	-0.4353	0.1488
hsa-miR-877-5p	1.0318	2.1107
hsa-miR-887	-1.9068	0.529
hsa-miR-92a-3p	0.1793	0.1369
hsa-miR-92b-3p	1.7572	0.8092
hsa-miR-934	-0.2618	0.1299
hsa-miR-93-5p	0.4383	1.4154
hsa-miR-940	0.1545	0.0797
hsa-miR-98-5p	-0.7699	2.2978
hsa-miR-99a-5p	0.0008	0.0005
hsa-miR-99b-5p	0.3226	0.2455

## Sheet: HUVSMC
miRNA	Log2(Fold change)	Log2 (P value)		Only present in SMC EV before coculture	Only present in SMC EV after coculture
hsa-let-7a-5p	0.1974	0.2293		hsa-miR-199b-5p	hsa-miR-135b-5p
hsa-let-7b-5p	1.1596	1.2166		hsa-miR-216a-5p	hsa-miR-940
hsa-let-7c	0.7859	0.5214		hsa-miR-217	hsa-miR-377-3p
hsa-let-7d-3p	0.4591	0.3871		hsa-miR-29b-2-5p	hsa-miR-188-5p
hsa-let-7d-5p	0.0219	0.0134		hsa-miR-582-5p	hsa-miR-491-5p
hsa-let-7e-5p	0.741	1.4305			hsa-miR-326
hsa-let-7f-5p	-0.1513	0.1722
hsa-let-7g-5p	-0.2234	0.6426
hsa-let-7i-5p	0.456	0.285
hsa-miR-100-5p	0.1121	0.1847
hsa-miR-101-3p	0.2517	0.1834
hsa-miR-103a-3p	0.6316	0.4312
hsa-miR-106a-5p	0.7234	0.7981
hsa-miR-106b-5p	0.5011	0.3597
hsa-miR-107	-0.0223	0.008
hsa-miR-10a-5p	0.9333	0.8784
hsa-miR-10b-5p	2.1574	1.9772
hsa-miR-125a-5p	1.02	1.4092
hsa-miR-125b-5p	0.3341	0.8685
hsa-miR-126-3p	3.2581	0.6534
hsa-miR-126-5p	3.0174	0.7267
hsa-miR-127-3p	-0.1917	0.1327
hsa-miR-128	-0.7123	0.2054
hsa-miR-130a-3p	-0.9397	0.525
hsa-miR-130b-3p	-0.4044	0.1412
hsa-miR-132-3p	-1.5505	1.1093
hsa-miR-134	-1.52	0.5788
hsa-miR-135b-5p	-1.6733	0.4985
hsa-miR-136-5p	0.1924	0.0794
hsa-miR-137	0.0841	0.171
hsa-miR-139-5p	-0.7224	0.2174
hsa-miR-140-3p	-0.4873	0.2447
hsa-miR-140-5p	-0.0927	0.0618
hsa-miR-142-3p	-1.7066	0.9912
hsa-miR-142-5p	0.4622	0.2074
hsa-miR-143-3p	4.3862	1.6585
hsa-miR-145-5p	2.9514	2.6787
hsa-miR-146a-5p	0.5351	0.2017
hsa-miR-146b-5p	-0.3207	0.111
hsa-miR-148a-3p	0.1376	0.08
hsa-miR-148b-3p	-2.3363	0.3096
hsa-miR-149-5p	0.282	0.1097
hsa-miR-150-5p	-1.7005	0.6378
hsa-miR-151a-3p	-0.0211	0.0078
hsa-miR-151a-5p	0.2385	0.2066
hsa-miR-152	-0.4565	0.2555
hsa-miR-154-3p	-1.1529	0.2687
hsa-miR-154-5p	-0.5964	0.6635
hsa-miR-155-5p	0.586	0.4017
hsa-miR-15a-5p	-0.1597	0.0631
hsa-miR-15b-5p	0.7335	0.5028
hsa-miR-16-1-3p	-0.3962	0.5846
hsa-miR-16-5p	0.8045	0.77
hsa-miR-17-5p	0.4365	0.4318
hsa-miR-181a-3p	0.1269	0.0411
hsa-miR-181a-5p	0.156	0.0983
hsa-miR-181b-5p	0.3478	0.41
hsa-miR-185-5p	-0.2131	0.126
hsa-miR-186-5p	-0.3536	0.2923
hsa-miR-188-5p	-2.3127	0.7989
hsa-miR-18a-3p	1.5306	0.4695
hsa-miR-18a-5p	0.487	1.0378
hsa-miR-18b-5p	0.7762	0.9424
hsa-miR-191-5p	0.0807	0.0721
hsa-miR-192-5p	-1.1161	1.151
hsa-miR-193a-5p	8.8591	0.5644
hsa-miR-193b-3p	-0.9027	0.3007
hsa-miR-194-5p	-0.7463	2.3361
hsa-miR-195-5p	2.747	0.9117
hsa-miR-196a-5p	-0.6624	0.9986
hsa-miR-196b-5p	0.9159	0.5382
hsa-miR-197-3p	0.6942	1.183
hsa-miR-199a-3p	-0.1765	0.0781
hsa-miR-199a-5p	1.0934	0.48
hsa-miR-199b-5p	-0.9599	0.1415
hsa-miR-19a-3p	0.9068	0.3398
hsa-miR-19b-3p	0.0817	0.0176
hsa-miR-204-5p	-1.4296	1.0942
hsa-miR-206	-3.1147	0.2877
hsa-miR-20a-5p	0.5985	1.4836
hsa-miR-210	1.0814	0.5814
hsa-miR-211-5p	0.8211	1.6784
hsa-miR-214-3p	-1.3339	0.3044
hsa-miR-215	0.0084	0.0053
hsa-miR-21-5p	-0.5687	0.352
hsa-miR-216a-5p	3.2774	2.319
hsa-miR-217	6.3192	0.622
hsa-miR-218-5p	-0.4383	0.1586
hsa-miR-221-3p	-0.2075	0.1345
hsa-miR-222-3p	0.5668	0.2808
hsa-miR-223-3p	-0.5689	0.3807
hsa-miR-22-3p	0.5111	0.3913
hsa-miR-224-5p	-1.6617	0.667
hsa-miR-22-5p	-0.0331	0.0168
hsa-miR-23a-3p	0.4902	0.4515
hsa-miR-23b-3p	0.1543	0.1712
hsa-miR-24-3p	0.3826	0.5565
hsa-miR-25-3p	0.2935	0.5531
hsa-miR-26a-5p	0.0263	0.0143
hsa-miR-26b-5p	0.1882	0.165
hsa-miR-27a-3p	0.8535	1.4412
hsa-miR-27b-3p	0.487	1.1469
hsa-miR-28-5p	1.3738	1.7034
hsa-miR-299-5p	0.4032	0.2983
hsa-miR-29a-3p	-0.6508	0.3876
hsa-miR-29b-2-5p	1.1736	0.5946
hsa-miR-29b-3p	-0.1206	0.0713
hsa-miR-29c-3p	-0.9528	0.4252
hsa-miR-301a-3p	0.5203	1.3271
hsa-miR-30a-5p	1.162	1.4719
hsa-miR-30b-5p	0.3363	0.3769
hsa-miR-30c-5p	0.439	0.3915
hsa-miR-30d-5p	-0.9325	0.295
hsa-miR-30e-3p	1.0377	1.2583
hsa-miR-30e-5p	0.5882	0.9141
hsa-miR-31-3p	0.4001	0.4436
hsa-miR-31-5p	0.8365	1.0974
hsa-miR-323a-3p	-0.5344	0.3138
hsa-miR-324-3p	-0.2257	0.303
hsa-miR-324-5p	0.414	0.3487
hsa-miR-325	0.6704	1.1885
hsa-miR-326	-2.876	0.8396
hsa-miR-328	-0.852	0.4016
hsa-miR-329	-1.4094	0.4187
hsa-miR-330-3p	0.3948	0.2061
hsa-miR-331-3p	-0.4968	0.226
hsa-miR-335-5p	-1.1443	0.7907
hsa-miR-337-3p	0.0266	0.0301
hsa-miR-337-5p	0.2342	0.5167
hsa-miR-339-5p	-0.4127	0.3167
hsa-miR-342-3p	0.7182	0.4377
hsa-miR-34a-5p	-0.6519	0.2968
hsa-miR-34b-3p	0.6188	0.2193
hsa-miR-361-5p	0.2611	0.3519
hsa-miR-362-5p	0.4461	0.1897
hsa-miR-365a-3p	0.1734	0.1047
hsa-miR-369-5p	-1.6106	0.3377
hsa-miR-370	-1.4478	0.5788
hsa-miR-374a-5p	0.3639	0.1594
hsa-miR-374b-5p	0.4318	0.2232
hsa-miR-376a-3p	-0.2665	0.3524
hsa-miR-376b-3p	-0.2914	0.1323
hsa-miR-376c-3p	0.253	0.3596
hsa-miR-377-3p	-0.8979	1.2307
hsa-miR-378a-3p	0.4645	0.301
hsa-miR-379-5p	-0.486	0.3141
hsa-miR-381-3p	0.9387	0.6306
hsa-miR-382-5p	-0.1992	0.1577
hsa-miR-409-3p	-0.5221	0.5308
hsa-miR-410	0.1699	0.1953
hsa-miR-411-5p	-0.1858	0.6132
hsa-miR-421	-1.3867	0.638
hsa-miR-423-3p	-0.0775	0.0618
hsa-miR-423-5p	-1.4148	0.6161
hsa-miR-424-5p	0.2643	0.1529
hsa-miR-425-3p	-1.0147	0.2585
hsa-miR-425-5p	-0.3516	0.3544
hsa-miR-431-5p	-0.5015	0.2789
hsa-miR-432-5p	-1.5221	0.7003
hsa-miR-433	-1.0334	0.3932
hsa-miR-451a	-2.456	1.5316
hsa-miR-452-5p	-2.0968	0.6847
hsa-miR-454-3p	0.6278	0.3047
hsa-miR-455-5p	-0.0214	0.0102
hsa-miR-483-3p	-1.4639	0.6684
hsa-miR-484	0.7713	1.4047
hsa-miR-485-3p	-1.5934	0.388
hsa-miR-486-5p	-2.0267	1.583
hsa-miR-487b	-0.5834	0.8734
hsa-miR-490-3p	-0.5155	1.1576
hsa-miR-491-5p	-3.3691	0.5296
hsa-miR-493-3p	-0.645	0.5748
hsa-miR-494	-0.1846	0.0769
hsa-miR-495-3p	-1.0075	0.486
hsa-miR-501-5p	0.3618	0.0791
hsa-miR-502-5p	0.0896	0.0206
hsa-miR-505-3p	-1.1764	0.9605
hsa-miR-532-5p	0.5441	0.34
hsa-miR-539-5p	0.7318	0.8985
hsa-miR-574-3p	0.123	0.1701
hsa-miR-582-5p	5.914	1.0413
hsa-miR-590-5p	0.9827	1.2012
hsa-miR-598	-2.0098	0.8015
hsa-miR-625-3p	-0.0239	0.005
hsa-miR-652-3p	-0.0449	0.291
hsa-miR-660-5p	0.3207	0.1451
hsa-miR-663a	-2.1065	1.1677
hsa-miR-665	0.2522	0.0844
hsa-miR-671-5p	0.6438	0.4692
hsa-miR-708-5p	-0.0459	0.0131
hsa-miR-744-5p	0.1754	0.0582
hsa-miR-7-5p	0.4321	0.1528
hsa-miR-766-3p	0.8258	1.6224
hsa-miR-874	-0.7116	0.241
hsa-miR-877-5p	-2.1091	0.9534
hsa-miR-887	-1.8652	0.5939
hsa-miR-933	0.3412	0.4756
hsa-miR-934	0.149	0.1032
hsa-miR-93-5p	0.6593	0.5013
hsa-miR-940	-0.721	0.5093
hsa-miR-95	-0.6744	0.6255
hsa-miR-98-5p	-0.0609	0.0219
hsa-miR-99a-5p	1.215	1.0242
hsa-miR-99b-5p	1.3667	2.2693
