# Supplementary material for: Extracellular Vesicles Mediate Communication between Endothelial and Vascular Smooth Muscle Cells
Source: Int J Mol Sci. 2021 Dec 28;23(1):331. doi: 10.3390/ijms23010331 (PMC8745747; doi:10.3390/ijms23010331)
Supplement: Supplementary file 1 [file ijms-23-00331-s001.zip › ijms-1480954-supplementary/supplementary table2.xlsx]

## Sheet: miR-539 in HUVEC
test_id	Ctrl	miR-539	log2(fold_change)	fold	p_value	q_value
ABCA3	3.66322	2.21503	-0.725786	0.604668	5e-05	0.00153466
ABCB8	1.61278	0.974069	-0.727455	0.603968	0.00125	0.0203687
ABCG2	2.58351	4.13648	0.679073	1.60111	0.0002	0.00511101
ABHD3	3.27336	5.45644	0.737187	1.66692	0.0005	0.010213
ABL2	45.7314	61.4671	0.426631	1.34409	0.0031	0.0404569
ACER2	3.23534	1.97662	-0.710882	0.610947	0.00055	0.0109079
ACO1	54.7633	36.3506	-0.59123	0.663777	5e-05	0.00153466
ACP5	0.356903	1.0687	1.58226	2.99439	0.0017	0.0256148
ACPL2	0.583296	1.17941	1.01576	2.02197	0.0004	0.00870694
ACSL5	2.63867	5.51272	1.06295	2.0892	5e-05	0.00153466
ADAM17	31.1197	43.2439	0.474668	1.3896	0.0002	0.00511101
ADAM9	163.775	224.966	0.45799	1.37363	0.0003	0.00707439
ADAMTS9	17.0488	29.7127	0.801407	1.7428	5e-05	0.00153466
ADAR	65.9817	135.211	1.03507	2.04921	5e-05	0.00153466
ADTRP	7.62042	10.8568	0.510661	1.4247	0.0035	0.0445252
AGPAT2	3.84997	2.34732	-0.713835	0.609697	0.00295	0.0392499
AGPAT9	16.5922	27.1051	0.708061	1.63361	5e-05	0.00153466
AHCY	60.6236	40.4058	-0.585315	0.666504	5e-05	0.00153466
AIF1L	4.21258	2.36944	-0.830154	0.562469	5e-05	0.00153466
AK5	2.77666	1.33148	-1.06032	0.479526	5e-05	0.00153466
AKAP12	139.209	259.994	0.90123	1.86766	5e-05	0.00153466
AKT1	41.8871	27.3235	-0.616362	0.652314	5e-05	0.00153466
ALDH4A1	3.23147	1.83821	-0.813891	0.568846	0.00015	0.00398238
ALDH6A1	9.39906	5.90148	-0.67144	0.62788	0.0003	0.00707439
ALDOA	244.046	184.501	-0.403521	0.756011	0.00175	0.0262319
ALG5	28.5477	39.6971	0.47566	1.39055	0.0013	0.0210357
ALKBH8	8.98394	12.3294	0.45668	1.37238	0.0017	0.0256148
AMMECR1	5.41627	7.37268	0.44489	1.36121	0.0034	0.0435876
ANGPTL6	1.75205	4.54554	1.37541	2.59442	0.00035	0.00793105
ANKFY1	9.39563	12.3908	0.399211	1.31879	0.0026	0.0355722
ANKIB1	18.2487	24.1333	0.403229	1.32246	0.00145	0.0228883
ANKRD13C	6.99945	9.53575	0.446104	1.36236	0.00205	0.0294358
ANKRD30BP2	4.41046	6.81737	0.628288	1.54573	0.0001	0.00278225
ANKRD44	2.27174	4.39174	0.950998	1.93321	0.0001	0.00278225
ANKRD52	8.72387	6.32869	-0.463061	0.725445	0.00055	0.0109079
ANO5	1.90495	2.7527	0.531097	1.44503	0.0026	0.0355722
ANTXR2	18.0663	26.0088	0.525699	1.43963	0.001	0.0171627
ANXA7	80.8765	104.983	0.376356	1.29806	0.00265	0.0361709
AOX1	0.938944	1.63532	0.800458	1.74165	0.0002	0.00511101
AP2A1	11.0735	6.9867	-0.664424	0.630941	0.00015	0.00398238
APEX1	114.037	85.3178	-0.418582	0.74816	0.0004	0.00870694
APH1A	77.9416	59.3366	-0.393471	0.761296	0.0021	0.0299315
APOBEC3G	1.60458	2.65166	0.724699	1.65256	0.0041	0.0497575
APOL1	8.11374	23.0516	1.50643	2.84106	5e-05	0.00153466
APOL2	21.6822	34.8588	0.685009	1.60771	5e-05	0.00153466
APOL3	17.7089	34.3827	0.957207	1.94155	5e-05	0.00153466
APOL6	2.48057	9.04922	1.86712	3.64804	5e-05	0.00153466
APPL2	7.52107	12.128	0.689333	1.61254	5e-05	0.00153466
APRT	68.6483	48.3292	-0.506329	0.704012	0.0012	0.0197201
AQP1	5.85818	4.00826	-0.547476	0.684216	0.0032	0.0413895
ARHGAP1	13.638	8.84685	-0.624399	0.64869	5e-05	0.00153466
ARHGAP20	1.49575	2.81034	0.90988	1.87889	5e-05	0.00153466
ARHGEF1	4.85106	3.30078	-0.555491	0.680425	0.00265	0.0361709
ARHGEF17	2.92404	1.73649	-0.751783	0.593869	5e-05	0.00153466
ARHGEF37	2.53787	1.53607	-0.724377	0.605258	0.00035	0.00793105
ARL4C	5.67867	8.99598	0.663727	1.58417	5e-05	0.00153466
ARL5A	38.2038	25.5041	-0.730886	0.602534	5e-05	0.00153466
ARL6IP1	220.322	296.168	0.426807	1.34426	0.00045	0.00940703
ARMCX1	15.111	24.7885	0.714074	1.64043	5e-05	0.00153466
ASF1A	20.2931	28.0337	0.466176	1.38144	0.00315	0.0409712
ASMTL	3.98574	2.43546	-0.710649	0.611045	0.0013	0.0210357
ASPH	49.6613	84.1282	0.760468	1.69404	5e-05	0.00153466
ASS1	1.99019	1.01468	-0.971888	0.509838	0.0008	0.0145252
ATN1	3.28102	1.74328	-0.912338	0.531323	5e-05	0.00153466
ATP13A3	31.9115	46.7123	0.549727	1.46381	5e-05	0.00153466
ATP1B1	35.2141	62.406	0.825534	1.77219	5e-05	0.00153466
ATP5D	4.81078	2.54832	-0.916722	0.529711	0.00245	0.0338392
ATP6V0E1	212.905	302.262	0.505585	1.4197	5e-05	0.00153466
ATP6V0E2	7.17057	4.56214	-0.652376	0.636232	0.00065	0.0124239
ATP6V1B2	50.7869	80.7646	0.669265	1.59026	5e-05	0.00153466
ATP6V1D	54.5498	75.9498	0.477472	1.3923	0.0004	0.00870694
ATP6V1E1	101.071	131.839	0.383406	1.30442	0.0026	0.0355722
ATP6V1G1	60.0334	80.2634	0.418976	1.33698	0.00065	0.0124239
ATP8B1	30.3493	23.0881	-0.394512	0.760747	0.0019	0.0279035
B2M	1098.18	3178.06	1.53303	2.89393	5e-05	0.00153466
B3GNT5	21.3761	30.9178	0.532438	1.44637	5e-05	0.00153466
B4GALT2	23.5603	16.1326	-0.546381	0.684736	0.0003	0.00707439
BAD	9.0218	5.09228	-0.825104	0.564442	0.00335	0.0430417
BAHD1	2.80187	1.82199	-0.620877	0.650276	0.0014	0.0222504
BAMBI	2.14988	4.33056	1.0103	2.01433	5e-05	0.00153466
BATF2	0.73092	2.86836	1.97244	3.92431	5e-05	0.00153466
BCAP29	22.1407	30.033	0.439845	1.35646	0.0007	0.0132055
BCAR1	9.74509	6.04684	-0.688493	0.620502	0.0001	0.00278225
BCAT2	12.9276	6.40322	-1.01359	0.495312	5e-05	0.00153466
BCL2A1	2.61763	5.09244	0.960094	1.94544	0.00035	0.00793105
BCL3	1.4022	0.714888	-0.971903	0.509833	0.00305	0.0401203
BCL7C	15.1661	9.99556	-0.60149	0.659073	0.0038	0.0470519
BGN	17.4026	11.5092	-0.596509	0.661352	0.0016	0.0244897
BHLHE40	10.4194	15.9001	0.609766	1.52601	5e-05	0.00153466
BLVRA	41.8395	29.2467	-0.51659	0.699022	0.0008	0.0145252
BLZF1	12.1206	24.3961	1.00919	2.01278	5e-05	0.00153466
BMP4	44.9369	26.2051	-0.778053	0.583153	5e-05	0.00153466
BNC1	7.60065	5.4389	-0.482809	0.715583	0.00205	0.0294358
BOK	8.90049	6.32239	-0.493413	0.710343	0.004	0.048902
BOP1	7.5248	4.53427	-0.730782	0.602577	5e-05	0.00153466
BROX	31.8523	22.1734	-0.522563	0.696134	0.0001	0.00278225
BSG	53.8048	39.6981	-0.438664	0.737818	0.00105	0.0178101
BST2	26.3434	258.932	3.29706	9.8291	5e-05	0.00153466
BTG3	18.2468	36.5144	1.00082	2.00114	5e-05	0.00153466
BTN3A1	5.21799	10.8874	1.06109	2.08651	5e-05	0.00153466
BTN3A2	5.59571	11.8566	1.0833	2.11888	5e-05	0.00153466
BTN3A3	5.75985	11.0965	0.945995	1.92652	5e-05	0.00153466
BUD13	14.8728	10.1694	-0.548437	0.683761	0.0003	0.00707439
C10orf10	40.3331	26.9695	-0.580639	0.668668	0.0001	0.00278225
C12orf57	19.7162	12.0608	-0.709058	0.611719	0.00145	0.0228883
C16orf13	20.527	11.7017	-0.810803	0.570064	0.0008	0.0145252
C17orf103	1.53962	0.977615	-0.65524	0.63497	0.0025	0.0344477
C19orf48	16.905	10.6835	-0.662071	0.63197	0.00015	0.00398238
C19orf55	1.00854	0.392828	-1.3603	0.389501	0.0025	0.0344477
C19orf66	4.23781	12.6032	1.5724	2.97399	5e-05	0.00153466
C19orf70	11.812	7.48676	-0.657834	0.633829	0.00355	0.0449151
C1GALT1	9.34039	12.5109	0.421636	1.33945	0.002	0.029005
C1GALT1C1	42.8754	59.4733	0.472089	1.38712	0.00045	0.00940703
C1orf110	8.01173	3.82563	-1.06642	0.477502	5e-05	0.00153466
C1orf21	2.14912	3.00481	0.483525	1.39816	0.002	0.029005
C1orf226	1.02472	0.505539	-1.01933	0.493345	0.0022	0.0309762
C20orf194	6.72876	4.99077	-0.431078	0.741707	0.0033	0.0424463
C20orf27	11.3302	7.0245	-0.689702	0.619982	0.0003	0.00707439
C22orf34	1.12334	0.463261	-1.27789	0.412398	0.0003	0.00707439
C5	1.00228	0.589622	-0.76542	0.588282	0.0011	0.0184959
C5orf15	23.8244	34.3937	0.529705	1.44363	0.0001	0.00278225
C5orf56	1.86262	3.93995	1.08084	2.11527	0.00205	0.0294358
C7orf41	3.25839	1.90222	-0.776478	0.58379	5e-05	0.00153466
CACNB3	4.73533	3.21727	-0.557629	0.679418	0.0029	0.0387624
CACTIN	2.48586	1.37476	-0.854561	0.553034	0.00045	0.00940703
CAD	10.9352	7.94302	-0.461222	0.726371	0.00115	0.0191425
CAMTA2	2.25267	1.38592	-0.700793	0.615234	0.0006	0.011602
CAPN1	21.6806	15.2058	-0.511786	0.701354	0.00025	0.00619765
CAPRIN2	9.60661	13.9547	0.538653	1.45262	0.0003	0.00707439
CARD10	4.95198	3.16417	-0.646178	0.638971	0.0004	0.00870694
CASP1	7.3199	17.7839	1.28067	2.42952	0.0001	0.00278225
CASP3	50.9078	69.6821	0.452901	1.36879	0.0002	0.00511101
CASP6	20.8685	15.3073	-0.447102	0.733515	0.0039	0.0479828
CAV1	967.803	687.881	-0.492555	0.710765	0.00045	0.00940703
CBX6	7.80809	5.22778	-0.578771	0.669534	0.00055	0.0109079
CCBE1	3.34712	4.83978	0.53202	1.44595	0.0004	0.00870694
CCDC50	37.9024	27.9797	-0.437909	0.738204	0.00045	0.00940703
CCDC69	10.1545	14.6326	0.527059	1.44099	0.0004	0.00870694
CCL14	39.5539	14.4342	-1.45432	0.364927	5e-05	0.00153466
CCNA1	20.5863	9.10046	-1.17768	0.442062	5e-05	0.00153466
CCNDBP1	11.2245	6.76403	-0.7307	0.602611	5e-05	0.00153466
CCNYL1	15.7893	9.5635	-0.723338	0.605694	5e-05	0.00153466
CCRL2	4.84812	10.8325	1.15987	2.23437	5e-05	0.00153466
CD164	98.4855	154.885	0.653213	1.57267	5e-05	0.00153466
CD34	8.03008	4.95695	-0.69596	0.617298	5e-05	0.00153466
CD47	14.7461	23.1178	0.648677	1.56773	5e-05	0.00153466
CD55	96.0838	206.461	1.10351	2.14877	5e-05	0.00153466
CD68	11.7534	26.0145	1.14624	2.21336	5e-05	0.00153466
CD9	590.047	828.472	0.489622	1.40408	5e-05	0.00153466
CDK14	7.77164	10.4522	0.427511	1.34491	0.0038	0.0470519
CDK16	30.252	21.986	-0.460442	0.726764	0.00055	0.0109079
CDK2AP2	11.384	7.32605	-0.635905	0.643537	0.00205	0.0294358
CDK6	10.1395	7.26413	-0.481129	0.716417	0.0001	0.00278225
CDS2	15.2199	10.5111	-0.534041	0.690618	5e-05	0.00153466
CEACAM1	1.44855	2.39559	0.725771	1.65378	0.00085	0.0151952
CEP170B	2.45857	1.35608	-0.858375	0.551573	5e-05	0.00153466
CERK	38.8992	25.7318	-0.596188	0.6615	5e-05	0.00153466
CFB	0.419956	1.51076	1.84697	3.59744	5e-05	0.00153466
CFH	30.4219	46.516	0.612618	1.52903	5e-05	0.00153466
CGNL1	16.2411	11.3893	-0.511963	0.701268	0.00015	0.00398238
CHCHD6	4.29359	2.36471	-0.860525	0.550752	0.00155	0.0239455
CHMP1A	19.3655	13.7283	-0.496338	0.708904	0.00125	0.0203687
CHMP5	37.1666	70.7121	0.927948	1.90257	5e-05	0.00153466
CHST11	6.07043	10.2696	0.758512	1.69174	5e-05	0.00153466
CKAP4	110.415	72.3479	-0.609916	0.655235	5e-05	0.00153466
CLDN11	52.6189	35.169	-0.581277	0.668372	5e-05	0.00153466
CLDN5	11.9887	8.34949	-0.521914	0.696447	0.0033	0.0424463
CLEC2B	12.2671	19.0978	0.638616	1.55683	5e-05	0.00153466
CLIP4	13.9361	19.8823	0.512653	1.42667	5e-05	0.00153466
CLUH	3.73348	2.55518	-0.547095	0.684397	0.00215	0.030457
CMPK2	0.489733	23.477	5.58311	47.9384	5e-05	0.00153466
CMTM3	22.3539	15.8309	-0.497788	0.708192	0.00105	0.0178101
CMTM4	2.99725	1.73054	-0.792415	0.577377	5e-05	0.00153466
CNST	7.75081	11.0529	0.512006	1.42603	0.00055	0.0109079
COL12A1	7.53955	4.68555	-0.686261	0.621462	5e-05	0.00153466
COL18A1	9.83913	6.88461	-0.515156	0.699717	0.00045	0.00940703
COL27A1	1.71715	1.13537	-0.596857	0.661193	0.00325	0.0419427
COL6A1	1.20987	0.649296	-0.89791	0.536664	0.00035	0.00793105
COMMD10	18.621	25.7052	0.465128	1.38044	0.00305	0.0401203
CORO1B	12.66	7.91959	-0.676777	0.625561	0.00015	0.00398238
CPEB4	5.12538	7.17317	0.484954	1.39954	0.0008	0.0145252
CPNE7	2.40222	1.31331	-0.871163	0.546706	0.0004	0.00870694
CPSF1	4.7617	3.23991	-0.555525	0.680409	0.00155	0.0239455
CRBN	16.3654	22.9229	0.486136	1.40069	0.0006	0.011602
CREBRF	2.84033	4.30928	0.601389	1.51718	0.0014	0.0222504
CRIP2	18.2721	10.9213	-0.742491	0.597706	0.0004	0.00870694
CRISPLD1	11.3703	17.7697	0.644142	1.56281	5e-05	0.00153466
CSGALNACT2	12.2509	17.6351	0.525571	1.4395	0.0001	0.00278225
CSK	6.75299	4.3726	-0.627033	0.647507	0.0009	0.0159174
CSNK1G2	6.09162	4.24544	-0.520914	0.69693	0.0032	0.0413895
CSRP1	241.669	90.2048	-1.42176	0.373257	5e-05	0.00153466
CTC1	2.42102	1.66599	-0.539229	0.688139	0.00225	0.0315653
CTDSP1	17.9185	12.7342	-0.492743	0.710673	0.0011	0.0184959
CTIF	3.56897	2.47048	-0.53072	0.692209	0.0018	0.0267738
CTNNB1	197.984	279.549	0.49772	1.41198	5e-05	0.00153466
CTSL1	115.84	218.642	0.916431	1.88744	5e-05	0.00153466
CTSS	2.9584	8.0043	1.43596	2.70562	5e-05	0.00153466
CUL4B	80.0123	112.659	0.493663	1.40802	5e-05	0.00153466
CUL7	5.27361	3.5709	-0.562502	0.677127	0.00055	0.0109079
CXCL11	1.65266	17.7104	3.42174	10.7163	5e-05	0.00153466
CXorf38	5.39882	8.12772	0.590207	1.50546	0.00055	0.0109079
CXorf56	13.0532	17.7499	0.443406	1.35981	0.00295	0.0392499
CYB5R2	4.35341	2.2744	-0.936655	0.522443	0.0003	0.00707439
CYBRD1	19.4642	36.1791	0.894334	1.85875	5e-05	0.00153466
CYFIP2	4.68385	2.66917	-0.811305	0.569866	5e-05	0.00153466
CYR61	127.951	98.7777	-0.373337	0.771995	0.00255	0.035012
DANCR	68.0462	26.7295	-1.34808	0.392814	5e-05	0.00153466
DBN1	37.8468	27.7966	-0.445263	0.73445	0.00055	0.0109079
DBNDD1	6.03367	3.62493	-0.735081	0.600784	0.00035	0.00793105
DCBLD2	53.5128	91.0357	0.76655	1.7012	5e-05	0.00153466
DCHS1	4.84194	2.39366	-1.01637	0.494359	5e-05	0.00153466
DCP2	11.5053	15.8732	0.464296	1.37964	0.00315	0.0409712
DDX58	13.1568	56.4129	2.10021	4.28772	5e-05	0.00153466
DDX60	8.08011	39.4279	2.28677	4.87962	5e-05	0.00153466
DDX60L	17.8429	54.0674	1.59941	3.03019	5e-05	0.00153466
DENND6A	8.11258	11.0098	0.440553	1.35712	0.0029	0.0387624
DGCR6L	4.49557	2.72728	-0.721042	0.606659	0.0037	0.0462082
DGKZ	8.21666	5.47717	-0.585121	0.666593	0.00045	0.00940703
DHX58	1.31782	4.74983	1.84972	3.6043	5e-05	0.00153466
DICER1	22.5192	33.3647	0.567163	1.48161	5e-05	0.00153466
DKK3	62.9698	88.0765	0.484096	1.39871	0.0001	0.00278225
DLGAP4	6.4506	4.29621	-0.586369	0.666017	0.001	0.0171627
DMRTA1	4.02599	6.49518	0.690026	1.61331	0.00045	0.00940703
DNAJA1	227.686	291.044	0.354193	1.27827	0.004	0.048902
DNAJB4	132.801	88.0224	-0.593322	0.662815	5e-05	0.00153466
DNAJC1	17.1191	24.1872	0.498637	1.41288	0.00095	0.0166243
DNAJC6	1.81158	1.07826	-0.748552	0.595201	0.0002	0.00511101
DNM3OS	1.70715	2.55065	0.579277	1.4941	0.0039	0.0479828
DOT1L	1.26063	0.782223	-0.688495	0.620501	0.00085	0.0151952
DTX3L	12.1796	62.061	2.34922	5.09549	5e-05	0.00153466
DUSP4	8.74377	15.3011	0.807311	1.74995	5e-05	0.00153466
DUSP5	9.57472	13.9647	0.544477	1.45849	0.0006	0.011602
DYRK1A	19.0635	25.4347	0.415987	1.33421	0.00115	0.0191425
DYSF	19.3147	12.5782	-0.618778	0.651222	5e-05	0.00153466
EEF1D	110.885	82.1722	-0.432349	0.741054	0.0014	0.0222504
EEF2	312.158	210.577	-0.567931	0.674584	5e-05	0.00153466
EGFL7	46.488	34.1548	-0.444772	0.7347	0.00235	0.0326133
EHD2	11.8776	8.72853	-0.444436	0.734872	0.00395	0.0484951
EIF2AK2	23.0986	64.9133	1.49071	2.81027	5e-05	0.00153466
EIF2S1	48.8471	64.3934	0.39864	1.31826	0.0011	0.0184959
EIF4B	265.039	186.115	-0.510013	0.702216	5e-05	0.00153466
EIF4E3	2.86369	2.01136	-0.5097	0.702368	0.0032	0.0413895
ELF1	24.6631	34.053	0.465425	1.38072	0.00025	0.00619765
ELMOD1	0.963698	0.254808	-1.91917	0.264407	0.0001	0.00278225
EMC10	11.1263	15.5179	0.479956	1.3947	0.00365	0.0456329
EMC7	58.3766	79.0936	0.43817	1.35488	0.00155	0.0239455
ENC1	17.9753	12.8553	-0.483657	0.715163	0.0004	0.00870694
ENDOD1	21.3208	30.438	0.513615	1.42762	5e-05	0.00153466
EP400	2.91272	1.97045	-0.563841	0.676499	0.0002	0.00511101
EPHA5	0.750834	1.17034	0.640365	1.55872	0.00235	0.0326133
EPN1	6.37033	4.2214	-0.593647	0.662666	0.0012	0.0197201
EPSTI1	0.711642	26.3883	5.2126	37.0808	5e-05	0.00153466
ERAP1	32.3939	51.8754	0.679327	1.60139	0.0023	0.0321501
ERAP2	45.2378	84.9747	0.909504	1.8784	5e-05	0.00153466
ERBB2	5.10993	3.3135	-0.624945	0.648444	0.00015	0.00398238
ERCC2	8.40795	5.74485	-0.549485	0.683264	0.0018	0.0267738
ERLIN1	28.8012	47.7077	0.728096	1.65645	5e-05	0.00153466
ESM1	150.172	255.712	0.767907	1.7028	5e-05	0.00153466
ETFB	13.0688	8.65032	-0.595298	0.661908	0.00295	0.0392499
ETV1	2.98369	4.44713	0.575775	1.49048	0.0003	0.00707439
EXTL2	21.2454	29.7483	0.485661	1.40023	0.00025	0.00619765
F2RL1	12.7461	21.3328	0.743015	1.67367	5e-05	0.00153466
F2RL2	7.81716	11.6808	0.579425	1.49425	0.00035	0.00793105
FAM101B	21.2122	10.7766	-0.976994	0.508037	5e-05	0.00153466
FAM129B	43.5242	33.5088	-0.377276	0.76989	0.00305	0.0401203
FAM171A1	26.4567	19.4299	-0.445353	0.734405	0.0006	0.011602
FAM172A	7.76474	5.42091	-0.518405	0.698143	0.00155	0.0239455
FAM173A	2.01584	0.425209	-2.24514	0.210933	0.0014	0.0222504
FAM214B	10.5549	7.59316	-0.475133	0.7194	0.00235	0.0326133
FAM24B	7.58069	13.208	0.801007	1.74232	0.00285	0.0383593
FAM46A	0.553256	1.82658	1.72313	3.30152	5e-05	0.00153466
FAM89B	10.4113	7.13748	-0.544662	0.685552	0.0039	0.0479828
FASN	2.91907	1.60769	-0.860521	0.550754	5e-05	0.00153466
FASTK	7.23242	3.74627	-0.949025	0.517982	5e-05	0.00153466
FAT1	3.70686	5.06958	0.45167	1.36762	0.00115	0.0191425
FAT4	21.9025	15.9863	-0.454259	0.729885	0.00045	0.00940703
FBN2	25.2007	17.9759	-0.487402	0.713308	0.0001	0.00278225
FBXO33	3.23768	5.46325	0.754799	1.6874	5e-05	0.00153466
FBXO4	5.43576	3.28471	-0.726717	0.604277	0.0009	0.0159174
FBXW5	6.28472	3.88689	-0.69323	0.618468	0.00045	0.00940703
FDXR	4.53406	2.72882	-0.732525	0.60185	0.0008	0.0145252
FERMT1	2.92394	1.92476	-0.603233	0.658277	0.00105	0.0178101
FILIP1	5.07918	3.34035	-0.604597	0.657655	0.0008	0.0145252
FKBP8	15.0462	8.61114	-0.805123	0.572313	5e-05	0.00153466
FLNA	74.1171	47.9207	-0.629158	0.646554	5e-05	0.00153466
FLNC	8.94216	4.65013	-0.943351	0.520024	5e-05	0.00153466
FLOT2	28.6489	19.9004	-0.52568	0.694632	0.0003	0.00707439
FLRT3	0.892366	1.52544	0.773514	1.70943	0.0019	0.0279035
FLT1	33.2178	46.607	0.488591	1.40307	0.0004	0.00870694
FMR1	12.2522	16.5619	0.434829	1.35175	0.00175	0.0262319
FNDC3A	33.6651	48.9729	0.54073	1.45471	5e-05	0.00153466
FNIP2	6.25941	11.058	0.820987	1.76661	5e-05	0.00153466
FRAS1	1.61588	1.11187	-0.539331	0.68809	0.00155	0.0239455
FSCN1	19.6721	13.0231	-0.595082	0.662007	0.00015	0.00398238
FTSJD2	17.2928	25.3341	0.550909	1.46501	5e-05	0.00153466
FUCA2	47.3153	62.5872	0.403559	1.32277	0.00115	0.0191425
FUT8	23.5121	32.416	0.463304	1.3787	0.0004	0.00870694
G0S2	3.04201	7.82076	1.36228	2.57091	5e-05	0.00153466
GAA	1.48369	0.862368	-0.78281	0.581234	0.00135	0.0216635
GALK1	4.85585	2.69145	-0.851339	0.55427	0.00075	0.0139447
GALNT12	2.73189	6.15308	1.17141	2.25232	5e-05	0.00153466
GALNT6	15.0716	23.2308	0.62421	1.54137	0.0001	0.00278225
GBA	18.5828	26.9513	0.536383	1.45033	0.00015	0.00398238
GBP1	24.8389	56.0951	1.17528	2.25837	5e-05	0.00153466
GBP3	2.80908	4.15536	0.564872	1.47926	0.0035	0.0445252
GBP4	1.98715	8.18897	2.04298	4.12096	5e-05	0.00153466
GCAT	4.59894	2.16907	-1.08422	0.471647	5e-05	0.00153466
GCH1	1.91304	4.34213	1.18254	2.26976	5e-05	0.00153466
GCLM	35.8636	49.3239	0.459768	1.37532	0.0005	0.010213
GCN1L1	15.5388	11.5396	-0.429282	0.742631	0.0012	0.0197201
GDF15	13.6106	22.1078	0.699822	1.6243	5e-05	0.00153466
GDPD5	4.38636	2.8103	-0.642303	0.640689	0.0007	0.0132055
GEM	0.709237	2.61694	1.88354	3.68979	5e-05	0.00153466
GIPC2	13.9361	7.70612	-0.854746	0.552963	5e-05	0.00153466
GLIPR2	9.86759	6.9123	-0.513531	0.700506	0.00405	0.0493572
GLO1	118.84	69.7696	-0.768343	0.587091	5e-05	0.00153466
GMPR	15.0978	23.9782	0.667384	1.58819	5e-05	0.00153466
GNA13	20.5389	31.9511	0.637507	1.55564	5e-05	0.00153466
GNB2	27.8747	19.1523	-0.54144	0.687085	0.00055	0.0109079
GNB4	31.7978	43.6808	0.458072	1.3737	0.0001	0.00278225
GNL3L	15.4666	11.0377	-0.486719	0.713646	0.0003	0.00707439
GNS	109.964	150.157	0.449438	1.36551	0.00035	0.00793105
GOLM1	72.8011	105.917	0.540898	1.45488	5e-05	0.00153466
GOLT1B	23.0176	33.6027	0.545836	1.45987	5e-05	0.00153466
GPNMB	4.30811	9.77926	1.18267	2.26996	5e-05	0.00153466
GPR180	8.5572	11.3227	0.404009	1.32318	0.00235	0.0326133
GPX1	112.346	83.8751	-0.421632	0.74658	0.0022	0.0309762
GRAMD1B	2.86096	5.5474	0.955312	1.939	5e-05	0.00153466
GRAMD1C	5.18256	3.43914	-0.591617	0.663599	0.0012	0.0197201
GSDMC	4.22009	6.15246	0.543889	1.4579	0.0027	0.0366808
GSTO1	233.386	353.036	0.597096	1.51267	5e-05	0.00153466
GTF2B	15.9511	22.1405	0.473035	1.38803	0.00215	0.030457
GTF3C6	78.7112	55.0347	-0.516227	0.699198	0.00015	0.00398238
GULP1	12.1803	8.71512	-0.48296	0.715508	0.0016	0.0244897
H1F0	28.7495	49.2954	0.777914	1.71465	5e-05	0.00153466
HAPLN1	2.10848	3.15735	0.582514	1.49746	0.00145	0.0228883
HAUS4	32.3637	22.4579	-0.527149	0.693925	0.0005	0.010213
HCFC1	4.46385	2.85189	-0.64637	0.638886	5e-05	0.00153466
HCP5	0.184694	1.75807	3.25078	9.5188	0.0001	0.00278225
HDAC7	15.4018	10.3928	-0.567509	0.674781	0.0002	0.00511101
HELZ2	0.475294	1.80623	1.92609	3.80024	5e-05	0.00153466
HERC5	1.32304	9.3863	2.8267	7.0945	5e-05	0.00153466
HERC6	4.00084	53.1933	3.73287	13.2955	5e-05	0.00153466
HES1	11.869	16.9514	0.514206	1.42821	0.00285	0.0383593
HEXB	122.791	209.418	0.770186	1.70549	5e-05	0.00153466
HINT3	6.58596	9.64667	0.550638	1.46473	0.0006	0.011602
HIP1R	8.91361	6.33614	-0.492406	0.710839	0.001	0.0171627
HIPK2	6.25167	3.72335	-0.747642	0.595576	5e-05	0.00153466
HIST1H1B	305.137	163.877	-0.89685	0.537058	5e-05	0.00153466
HIST1H2AE	175.307	130.181	-0.429368	0.742587	0.00285	0.0383593
HIST1H2AG	169.693	111.637	-0.604116	0.657874	5e-05	0.00153466
HIST1H2AH	121.118	70.0324	-0.790315	0.578218	5e-05	0.00153466
HIST1H2AI	117.64	80.4557	-0.548111	0.683915	0.00065	0.0124239
HIST1H2BC	302.018	199.938	-0.595084	0.662006	5e-05	0.00153466
HIST1H2BD	264.709	185.974	-0.509305	0.702561	0.00035	0.00793105
HIST1H2BF	135.24	91.4735	-0.564091	0.676381	0.00035	0.00793105
HIST1H2BI	227.133	154.384	-0.557014	0.679708	0.00045	0.00940703
HIST1H2BK	83.2664	59.9784	-0.473293	0.720319	0.0024	0.0332674
HIST1H2BL	50.3195	29.2401	-0.783168	0.581089	5e-05	0.00153466
HIST1H3A	69.8166	44.6319	-0.645495	0.639273	0.0004	0.00870694
HIST1H3B	295.992	188.028	-0.654612	0.635246	5e-05	0.00153466
HIST1H3E	28.3338	13.101	-1.11285	0.46238	5e-05	0.00153466
HIST1H4A	81.1271	51.1817	-0.664556	0.630883	0.00045	0.00940703
HIST1H4B	481.375	327	-0.557871	0.679304	0.0002	0.00511101
HIST1H4C	700.247	472.729	-0.566851	0.675089	0.00015	0.00398238
HIST1H4D	356.095	219.208	-0.69996	0.615589	5e-05	0.00153466
HIST1H4E	645.972	424.308	-0.60636	0.656852	5e-05	0.00153466
HIST1H4F	242.454	142.216	-0.769626	0.58657	5e-05	0.00153466
HIST1H4H	595.458	439.618	-0.437749	0.738286	0.00125	0.0203687
HIST1H4L	119.911	46.8418	-1.3561	0.390637	5e-05	0.00153466
HIST2H2BA	6.78515	3.32297	-1.02991	0.489741	0.00305	0.0401203
HIST2H3D	16.8823	4.82456	-1.80705	0.285775	5e-05	0.00153466
HIST4H4	96.8423	60.92	-0.668721	0.629064	0.0003	0.00707439
HLA-A	49.0184	122.824	1.3252	2.50568	5e-05	0.00153466
HLA-B	60.0014	359.276	2.58202	5.98777	5e-05	0.00153466
HLA-C	55.9412	180.021	1.68618	3.21803	5e-05	0.00153466
HLA-E	103.526	151.007	0.54462	1.45864	5e-05	0.00153466
HLA-F	0.547002	5.38066	3.29817	9.83667	5e-05	0.00153466
HMOX1	42.2776	99.4258	1.23373	2.35174	5e-05	0.00153466
HNRNPF	105.076	59.5703	-0.818761	0.566929	5e-05	0.00153466
HNRNPH3	37.3052	48.9305	0.391357	1.31163	0.00365	0.0456329
HPSE	5.02555	11.4664	1.19006	2.28162	5e-05	0.00153466
HSPB1	78.1707	55.3888	-0.497033	0.708562	0.00085	0.0151952
HSPG2	15.6175	7.74463	-1.0119	0.495893	5e-05	0.00153466
HTRA1	53.621	69.7619	0.379642	1.30102	0.0032	0.0413895
ICAM1	5.39291	9.46596	0.811686	1.75526	5e-05	0.00153466
ICK	6.70698	4.79706	-0.483515	0.715233	0.00155	0.0239455
IDO1	0.249971	1.39153	2.47684	5.56677	0.00085	0.0151952
IFI16	127.9	231.648	0.856923	1.81117	5e-05	0.00153466
IFI27	135.801	1206.89	3.15173	8.88721	5e-05	0.00153466
IFI30	0.481059	4.18892	3.1223	8.70775	0.0002	0.00511101
IFI35	2.48909	14.3295	2.5253	5.75693	5e-05	0.00153466
IFI44	17.5779	194.247	3.46606	11.0507	5e-05	0.00153466
IFI44L	1.63506	140.013	6.42007	85.6315	5e-05	0.00153466
IFI6	13.2522	1243.15	6.55162	93.8068	5e-05	0.00153466
IFIH1	2.99681	25.6898	3.0997	8.5724	5e-05	0.00153466
IFIT1	0.619351	69.7971	6.81626	112.693	5e-05	0.00153466
IFIT2	1.0871	8.10266	2.89791	7.45346	5e-05	0.00153466
IFIT3	2.4597	67.9138	4.78715	27.6106	5e-05	0.00153466
IFIT5	1.26731	30.0798	4.56895	23.7351	5e-05	0.00153466
IFITM1	4.24434	272.711	6.00569	64.2529	5e-05	0.00153466
IFITM3	193.552	557.905	1.5273	2.88246	5e-05	0.00153466
IGFBP2	10.4866	6.31742	-0.731142	0.602427	0.0004	0.00870694
IL15RA	8.19935	14.1819	0.790468	1.72964	5e-05	0.00153466
IL1RL1	152.352	259.279	0.767096	1.70184	5e-05	0.00153466
IL7R	2.0244	3.56081	0.814714	1.75895	5e-05	0.00153466
IL8	35.7436	50.978	0.512189	1.42621	0.0001	0.00278225
IMPDH1	24.3587	17.9767	-0.438308	0.738	0.00275	0.0372293
IMPDH2	163.265	111.927	-0.544656	0.685555	5e-05	0.00153466
INHBA	12.6349	23.0935	0.870069	1.82775	5e-05	0.00153466
INSIG1	49.0543	65.9891	0.427848	1.34523	0.00105	0.0178101
INTS1	2.22415	1.32043	-0.752243	0.59368	5e-05	0.00153466
IQGAP3	11.5305	8.01121	-0.525356	0.694788	0.0003	0.00707439
IRAK1	31.2443	23.2717	-0.425014	0.744832	0.0017	0.0256148
IRF1	5.02416	7.02116	0.482826	1.39748	0.00285	0.0383593
IRF7	0.537792	4.14605	2.94662	7.70941	5e-05	0.00153466
IRF9	10.117	35.714	1.81971	3.5301	5e-05	0.00153466
ISG15	5.40755	69.8751	3.69173	12.9218	5e-05	0.00153466
ISG20	1.40381	8.13546	2.53487	5.79525	5e-05	0.00153466
ITGA2	45.6649	67.1763	0.556866	1.47107	5e-05	0.00153466
ITGA6	103.59	144.778	0.482963	1.39761	0.0001	0.00278225
ITGB3	29.9304	21.7902	-0.457935	0.728028	0.00025	0.00619765
ITM2B	93.7538	131.107	0.483798	1.39842	5e-05	0.00153466
JAGN1	19.8573	27.2536	0.456781	1.37248	0.00165	0.0250567
JKAMP	24.9003	34.0364	0.450919	1.36691	0.00095	0.0166243
JRK	4.62941	3.1825	-0.54067	0.687452	0.001	0.0171627
JUP	17.2326	12.2854	-0.488198	0.712915	0.001	0.0171627
KBTBD2	22.7107	30.5472	0.427671	1.34506	0.00085	0.0151952
KBTBD6	4.66661	2.97147	-0.651199	0.636751	0.0003	0.00707439
KIAA0195	2.78921	1.74988	-0.672601	0.627375	0.00215	0.030457
KIAA0196	31.9267	41.0166	0.361444	1.28471	0.00355	0.044915
KIF1C	34.6911	23.554	-0.558593	0.678964	5e-05	0.00153466
KITLG	22.7496	37.0319	0.702924	1.6278	5e-05	0.00153466
KLF10	23.1077	31.0227	0.424952	1.34253	0.0019	0.0279035
KLF2	1.55409	4.71347	1.60072	3.03295	5e-05	0.00153466
KLF3	17.4283	23.3774	0.423677	1.34134	0.0009	0.0159174
KLF4	0.70789	1.86525	1.39777	2.63494	5e-05	0.00153466
KLHL2	11.8023	16.0122	0.440112	1.35671	0.0027	0.0366808
KLHL28	2.45654	3.6261	0.561792	1.4761	0.0012	0.0197201
KRT18	169.519	126.192	-0.425826	0.744412	0.00105	0.0178101
KRT19	6.72155	4.12524	-0.704316	0.613733	0.0008	0.0145252
KRT7	45.0103	28.1775	-0.675711	0.626024	5e-05	0.00153466
KRT80	3.81633	2.1274	-0.84309	0.557448	5e-05	0.00153466
LAMC2	2.92618	1.85868	-0.654738	0.635191	0.00035	0.00793105
LAMP2	72.2469	101.027	0.483728	1.39835	5e-05	0.00153466
LAP3	56.7821	155.526	1.45365	2.739	5e-05	0.00153466
LBH	2.13207	3.59095	0.752109	1.68425	0.00045	0.00940703
LCLAT1	8.75142	12.3175	0.493118	1.40748	0.0004	0.00870694
LCOR	6.02372	3.86021	-0.641976	0.640835	0.0001	0.00278225
LCP1	0.684877	1.87656	1.45417	2.73999	5e-05	0.00153466
LETM1	16.4964	8.47042	-0.961643	0.513472	5e-05	0.00153466
LGALS3BP	0.182443	1.33663	2.87308	7.32628	0.0003	0.00707439
LGALS9	9.59926	53.1084	2.46794	5.53253	5e-05	0.00153466
LGALS9C	0.183932	1.31913	2.84234	7.17182	0.00065	0.0124239
LGMN	29.5202	46.6062	0.658821	1.57879	5e-05	0.00153466
LGR4	3.46012	1.98729	-0.800021	0.574341	5e-05	0.00153466
LINC00520	4.9884	9.51254	0.931253	1.90693	5e-05	0.00153466
LINC00641	5.75918	3.96768	-0.537569	0.688931	0.0041	0.0497575
LIPA	24.7451	42.9548	0.795676	1.73589	5e-05	0.00153466
LMAN2L	15.2802	21.3003	0.479213	1.39398	0.0011	0.0184959
LMNB2	26.5342	18.8881	-0.490377	0.711839	0.00025	0.00619765
LOC100506190	3.59499	2.03802	-0.818819	0.566906	0.00035	0.00793105
LOC100507032	2.27952	1.30778	-0.801603	0.573711	0.0003	0.00707439
LOC400027	3.87726	2.53799	-0.611355	0.654582	0.0036	0.0453007
LOC441666	2.06405	3.4005	0.720268	1.64749	5e-05	0.00153466
LOC646999	1.9994	4.51995	1.17674	2.26065	5e-05	0.00153466
LPGAT1	19.8605	13.6886	-0.536934	0.689234	5e-05	0.00153466
LPXN	7.17404	11.67	0.701946	1.6267	5e-05	0.00153466
LRRC41	28.9993	21.6337	-0.422741	0.746006	0.00375	0.0466819
LRRC58	13.6611	17.7964	0.381519	1.30271	0.00315	0.0409712
LTBP2	23.4443	17.0798	-0.456943	0.728528	0.00045	0.00940703
LY6E	16.3088	77.0893	2.24088	4.72685	5e-05	0.00153466
LY96	28.8965	45.4274	0.65267	1.57207	0.00035	0.00793105
LYPLA1	72.5979	51.3092	-0.500712	0.706758	5e-05	0.00153466
MAFF	22.5145	29.8828	0.408462	1.32727	0.0038	0.0470519
MAP2K2	23.2953	16.2871	-0.516312	0.699157	0.0008	0.0145252
MAPK11	6.25766	4.05887	-0.624547	0.648623	0.00095	0.0166243
MAPK6	32.2154	41.7043	0.372443	1.29454	0.0021	0.0299315
MARCH4	3.752	2.43014	-0.626619	0.647693	0.0006	0.011602
MARCH5	12.7819	9.46378	-0.433618	0.740403	0.0031	0.0404569
MARCKSL1	96.4403	71.6371	-0.428928	0.742814	0.0009	0.0159174
MARK2	4.71236	2.77491	-0.764012	0.588856	5e-05	0.00153466
MARK4	2.89282	1.84604	-0.648046	0.638144	0.00045	0.00940703
MASTL	14.4686	21.1058	0.544718	1.45874	5e-05	0.00153466
MATN3	4.90363	3.26908	-0.584964	0.666666	0.00275	0.0372293
MAVS	12.7781	9.56699	-0.417532	0.748704	0.00085	0.0151952
MBD3	5.63148	3.04691	-0.886167	0.54105	5e-05	0.00153466
MCM5	22.1935	16.5136	-0.426479	0.744076	0.00325	0.0419427
MCTP1	72.3476	56.2305	-0.363591	0.777228	0.0038	0.0470519
MDFI	4.22262	2.55645	-0.723998	0.605417	0.0016	0.0244897
MED12	4.95819	3.27403	-0.598748	0.660327	0.0001	0.00278225
MEDAG	10.4111	14.581	0.485964	1.40052	0.00175	0.0262319
MEGF8	1.97125	1.27756	-0.625724	0.648094	0.00035	0.00793105
MEST	15.5134	9.98107	-0.636251	0.643383	0.0004	0.00870694
MET	44.2142	66.7015	0.593211	1.5086	5e-05	0.00153466
METAP1	34.9432	25.9277	-0.430519	0.741995	0.00085	0.0151952
MFSD1	39.0061	58.1587	0.576296	1.49102	5e-05	0.00153466
MGARP	11.9995	6.52221	-0.879545	0.543539	5e-05	0.00153466
MGAT2	44.7608	61.4399	0.456941	1.37263	0.00035	0.00793105
MGAT4A	20.0081	31.2244	0.642091	1.56059	5e-05	0.00153466
MGP	160.089	275.102	0.781096	1.71844	5e-05	0.00153466
MICAL1	2.9178	1.86339	-0.646949	0.638629	0.0019	0.0279035
MICB	20.0469	29.3063	0.547833	1.46189	0.0001	0.00278225
MIF	35.1897	19.5747	-0.846166	0.556261	5e-05	0.00153466
MIR100HG	11.1451	16.0213	0.523586	1.43752	0.00055	0.0109079
MKL2	7.81498	5.7775	-0.435798	0.739285	0.00205	0.0294358
MLKL	20.5203	34.6963	0.757729	1.69083	5e-05	0.00153466
MLL2	2.48614	1.69772	-0.550307	0.682875	0.0002	0.00511101
MLLT1	5.7536	3.6814	-0.64421	0.639843	0.0002	0.00511101
MLXIP	4.49462	2.9443	-0.610275	0.655072	0.00035	0.00793105
MMAB	6.21066	4.32636	-0.521594	0.696602	0.0015	0.0234858
MMP10	20.1866	28.2202	0.483332	1.39797	0.00165	0.0250567
MOB3C	2.08141	3.12711	0.58727	1.5024	0.00385	0.0475188
MOV10	13.1889	19.9543	0.59737	1.51296	5e-05	0.00153466
MPND	1.75684	0.693315	-1.3414	0.394638	0.00025	0.00619765
MS4A6A	1.58907	3.45329	1.11979	2.17315	5e-05	0.00153466
MTA1	9.99125	6.812	-0.552586	0.681797	0.001	0.0171627
MTMR10	25.622	18.6552	-0.457809	0.728091	0.002	0.029005
MTSS1L	2.11191	1.40375	-0.58926	0.664684	0.0029	0.0387624
MVD	5.63309	3.02356	-0.897681	0.536749	5e-05	0.00153466
MX1	3.27438	274.772	6.39087	83.9158	5e-05	0.00153466
MXD1	2.97559	1.74376	-0.770977	0.58602	5e-05	0.00153466
MXD4	4.43571	2.8707	-0.627764	0.647179	0.0007	0.0132055
MYADM	19.6575	13.9778	-0.491938	0.711069	0.0007	0.0132055
MYBL2	28.3414	19.1814	-0.563198	0.6768	5e-05	0.00153466
MYD88	11.171	20.2611	0.858959	1.81373	5e-05	0.00153466
MYH10	39.6868	28.763	-0.464441	0.724752	0.0003	0.00707439
MYH9	157.599	113.098	-0.478685	0.717631	0.00025	0.00619765
MYL9	35.3406	24.5453	-0.525877	0.694537	0.0008	0.0145252
MYO1C	40.9737	31.31	-0.388077	0.764147	0.00185	0.0273075
MYO5C	5.44271	3.28106	-0.730163	0.602836	5e-05	0.00153466
MYRIP	6.16083	3.84855	-0.67881	0.62468	0.00365	0.0456329
N4BP1	4.80082	7.54541	0.652319	1.57169	5e-05	0.00153466
N4BP3	2.17729	1.16121	-0.906899	0.53333	5e-05	0.00153466
NAA25	14.4682	19.7143	0.446357	1.3626	0.0007	0.0132055
NAGK	20.8301	27.8826	0.420694	1.33857	0.00395	0.0484951
NAMPT	88.9452	120.039	0.432519	1.34959	0.0004	0.00870694
NAPG	16.2218	21.9389	0.435553	1.35243	0.0013	0.0210357
NAV3	11.3851	18.2595	0.681501	1.60381	5e-05	0.00153466
NBEAL2	2.91891	1.52707	-0.934667	0.523163	5e-05	0.00153466
NBPF10	1.33176	1.95013	0.550236	1.46433	0.00145	0.0228883
NCKAP5L	2.06777	1.27411	-0.698592	0.616173	0.0005	0.010213
NCOR2	1.56795	1.01019	-0.634254	0.644274	0.00055	0.0109079
NDRG1	12.055	18.5509	0.621856	1.53885	5e-05	0.00153466
NDST1	15.1622	11.3808	-0.41388	0.750602	0.0013	0.0210357
NDUFS7	4.81108	2.00089	-1.26572	0.415892	0.0003	0.00707439
NEFH	1.25566	2.16601	0.786591	1.72499	0.0002	0.00511101
NELFB	9.71757	6.07682	-0.677278	0.625344	0.0001	0.00278225
NEU1	35.6471	51.2256	0.52308	1.43702	5e-05	0.00153466
NFIB	57.0405	38.9531	-0.550249	0.682902	5e-05	0.00153466
NFIC	2.98802	2.02964	-0.557964	0.67926	0.00115	0.0191425
NFYA	7.72048	5.6886	-0.440617	0.736819	0.0029	0.0387624
NHLRC3	6.09059	8.95244	0.555699	1.46988	0.0006	0.011602
NINJ1	9.33337	6.04828	-0.625873	0.648028	0.00135	0.0216635
NLRC5	1.85364	3.87984	1.06564	2.0931	5e-05	0.00153466
NLRX1	2.30762	1.46171	-0.658752	0.633426	0.00165	0.0250567
NMI	24.2745	42.3889	0.804244	1.74623	5e-05	0.00153466
NOTCH1	2.72167	1.92353	-0.500734	0.706747	0.0027	0.0366808
NOV	0.923963	1.59659	0.789083	1.72798	0.0029	0.0387624
NPC1	17.4962	29.6728	0.762099	1.69596	5e-05	0.00153466
NPTN	34.8882	55.7254	0.675597	1.59726	5e-05	0.00153466
NR5A2	4.37663	2.93121	-0.578325	0.669741	0.001	0.0171627
NRG1	22.2538	12.067	-0.882986	0.542244	5e-05	0.00153466
NRP1	130.223	169.923	0.383901	1.30487	0.00365	0.0456329
NT5C3	16.5086	24.008	0.540303	1.45428	0.00035	0.00793105
NT5DC2	42.7933	23.5812	-0.859748	0.551049	0.0003	0.00707439
NT5E	73.8695	168.35	1.18841	2.27901	5e-05	0.00153466
NUBP2	4.08299	2.39248	-0.771119	0.585963	0.0016	0.0244897
NUDT21	60.1223	46.4162	-0.373271	0.77203	0.00195	0.028422
NUDT22	7.05037	3.78345	-0.897996	0.536632	0.00055	0.0109079
NUP35	13.4633	21.3701	0.666561	1.58728	0.0001	0.00278225
OAF	14.1301	21.3949	0.598493	1.51413	0.00015	0.00398238
OAS1	9.10365	125.537	3.78552	13.7897	5e-05	0.00153466
OAS2	4.66829	194.288	5.37916	41.6187	5e-05	0.00153466
OAS3	3.7144	34.71	3.22415	9.34471	5e-05	0.00153466
OBSL1	1.00048	0.397982	-1.32992	0.39779	0.0001	0.00278225
OCIAD2	96.6652	142.984	0.56479	1.47917	5e-05	0.00153466
ODC1	204.3	145.511	-0.489567	0.712239	0.0001	0.00278225
OSMR	5.99831	8.85785	0.5624	1.47672	0.0017	0.0256148
OSTM1	11.9722	21.7364	0.860421	1.81557	5e-05	0.00153466
P2RY2	0.706878	1.30106	0.880151	1.84057	0.0023	0.0321501
PABPC1	249.788	193.29	-0.369935	0.773817	0.004	0.048902
PABPC4	48.197	36.9388	-0.383806	0.766413	0.0031	0.0404569
PAQR3	12.0099	16.7083	0.476346	1.39122	0.00075	0.0139447
PARP1	67.6115	47.7581	-0.501524	0.70636	5e-05	0.00153466
PARP10	0.774792	1.88298	1.28113	2.43029	5e-05	0.00153466
PARP12	15.7719	27.119	0.781945	1.71945	5e-05	0.00153466
PARP14	26.4209	97.1066	1.87789	3.67537	5e-05	0.00153466
PARP9	13.8144	94.3035	2.77114	6.82647	5e-05	0.00153466
PATL1	10.6127	15.1159	0.510273	1.42432	0.0004	0.00870694
PCBP2	77.7782	54.0508	-0.52505	0.694935	5e-05	0.00153466
PCBP4	6.41665	3.99926	-0.682085	0.623264	0.00035	0.00793105
PCDH10	12.9124	9.48161	-0.445553	0.734303	0.00135	0.0216635
PDCD1LG2	17.1586	30.3776	0.824078	1.7704	5e-05	0.00153466
PDDC1	7.09117	4.44167	-0.674921	0.626367	5e-05	0.00153466
PDGFB	23.5397	17.3812	-0.437572	0.738376	0.00305	0.0401203
PDIA5	32.4949	43.2971	0.414057	1.33243	0.0018	0.0267738
PDLIM2	4.90313	2.95162	-0.732199	0.601986	0.0022	0.0309762
PER1	1.33647	0.669124	-0.998085	0.500664	0.00015	0.00398238
PFAS	10.6586	7.07119	-0.59199	0.663427	0.0001	0.00278225
PFKL	13.5784	9.77046	-0.474816	0.719559	0.002	0.029005
PGAM5	22.4733	15.3471	-0.550247	0.682903	0.0001	0.00278225
PHB2	159.414	99.5433	-0.679387	0.624431	5e-05	0.00153466
PHF11	10.9825	27.9807	1.34923	2.54776	5e-05	0.00153466
PHF15	3.46727	4.74466	0.452503	1.36841	0.0035	0.0445252
PHLDA3	7.46253	4.67865	-0.673572	0.626952	0.00075	0.0139447
PIEZO1	5.09094	3.59173	-0.503252	0.705515	0.0023	0.0321501
PITPNA	36.6295	48.1594	0.394814	1.31477	0.0015	0.0234858
PKIA	14.6408	28.6038	0.966208	1.9537	5e-05	0.00153466
PKP4	21.4975	16.3417	-0.395607	0.760169	0.00215	0.030457
PLA1A	0.324781	2.3523	2.85653	7.24271	5e-05	0.00153466
PLA2G4C	2.56537	4.01491	0.646198	1.56504	0.0018	0.0267738
PLAGL2	3.9402	2.47554	-0.670523	0.628279	0.00015	0.00398238
PLAT	29.947	48.6783	0.700868	1.62548	5e-05	0.00153466
PLAU	19.8225	26.9797	0.444732	1.36106	0.00165	0.0250567
PLAUR	33.1895	46.2396	0.478404	1.3932	0.00115	0.0191425
PLBD2	3.96931	2.46971	-0.684547	0.622201	0.00095	0.0166243
PLCB3	8.77449	6.45033	-0.443943	0.735123	0.00185	0.0273075
PLCD3	3.498	2.26939	-0.624228	0.648767	0.00225	0.0315653
PLEC	4.16973	2.5059	-0.734625	0.600974	5e-05	0.00153466
PLEK2	6.2166	10.282	0.725924	1.65396	0.0003	0.00707439
PLEKHB2	47.2079	65.0941	0.463498	1.37888	0.0002	0.00511101
PLEKHG4	3.49122	2.4075	-0.536197	0.689586	0.00405	0.0493572
PLEKHJ1	17.2911	11.6164	-0.573873	0.671811	0.0007	0.0132055
PLSCR1	25.3897	101.101	1.99348	3.98196	5e-05	0.00153466
PLSCR4	64.8149	37.2254	-0.80004	0.574333	5e-05	0.00153466
PLXNB2	4.45622	3.11353	-0.517268	0.698694	0.001	0.0171627
PMAIP1	12.5158	18.3702	0.553616	1.46776	0.0006	0.011602
PMM2	16.703	27.5326	0.721033	1.64836	5e-05	0.00153466
PMP22	83.1037	145.514	0.808173	1.75099	5e-05	0.00153466
PNMA2	5.0625	3.13466	-0.69154	0.619193	5e-05	0.00153466
PNP	95.2415	126.017	0.403955	1.32313	0.0008	0.0145252
PNPT1	20.035	34.9034	0.800846	1.74212	5e-05	0.00153466
PNRC1	23.341	12.7893	-0.86793	0.547932	5e-05	0.00153466
PODXL	63.2793	110.81	0.808276	1.75112	5e-05	0.00153466
POLD1	2.81764	1.86059	-0.598722	0.660339	0.0031	0.0404569
POLR2A	9.24309	5.5099	-0.74635	0.59611	5e-05	0.00153466
POLR2E	14.2263	10.1546	-0.486426	0.713791	0.0021	0.0299315
POLR2L	51.7696	38.0266	-0.445097	0.734535	0.00405	0.0493572
POLR3G	29.5674	46.7884	0.662144	1.58243	5e-05	0.00153466
POSTN	3.91941	1.26544	-1.631	0.322864	5e-05	0.00153466
PPAP2B	17.0412	34.3604	1.01172	2.01631	5e-05	0.00153466
PPFIBP2	1.15173	0.395103	-1.5435	0.343052	5e-05	0.00153466
PPIF	18.2968	27.1229	0.567922	1.48239	0.00015	0.00398238
PPM1F	25.7917	18.5514	-0.475379	0.719278	0.0004	0.00870694
PPM1K	2.25745	4.2947	0.927862	1.90245	5e-05	0.00153466
PPP1R16B	27.964	21.0395	-0.410472	0.752377	0.001	0.0171627
PPP1R9A	1.4621	0.980687	-0.576183	0.670736	0.00155	0.0239455
PPP2R1A	50.5029	38.1052	-0.406379	0.754515	0.00195	0.028422
PPP2R3B	1.76437	1.0534	-0.744102	0.597039	0.0036	0.0453007
PPP2R4	40.7957	30.5804	-0.415812	0.749597	0.00155	0.0239455
PRDM11	1.15648	0.545421	-1.08429	0.471624	0.0018	0.0267738
PRDX2	83.2376	57.1533	-0.542397	0.686629	0.0001	0.00278225
PREX1	14.2705	10.7123	-0.41376	0.750664	0.00205	0.0294358
PRKACA	13.6359	9.30114	-0.55193	0.682107	0.00055	0.0109079
PRKAG2	25.8377	19.1877	-0.429294	0.742625	0.00145	0.0228883
PRMT1	80.7798	56.3017	-0.520815	0.696978	5e-05	0.00153466
PRMT6	8.79476	5.18398	-0.762585	0.589439	5e-05	0.00153466
PRNP	77.4917	128.876	0.733872	1.6631	5e-05	0.00153466
PRRC2A	12.0568	8.19835	-0.556441	0.679978	0.0001	0.00278225
PRRC2C	35.7449	50.0403	0.485352	1.39993	0.0002	0.00511101
PRRG1	22.1427	15.2713	-0.536011	0.689675	5e-05	0.00153466
PSMA3	184.292	258.535	0.488363	1.40285	0.00035	0.00793105
PSMB8	36.6796	101.538	1.46897	2.76824	5e-05	0.00153466
PSMB9	3.00343	27.8867	3.2149	9.28499	5e-05	0.00153466
PSME1	116.386	201.538	0.792132	1.73163	5e-05	0.00153466
PSME2	123.709	236.321	0.933796	1.9103	5e-05	0.00153466
PTBP3	30.9367	20.6889	-0.580459	0.668751	5e-05	0.00153466
PTGIS	1.42167	0.715745	-0.990074	0.503452	5e-05	0.00153466
PTGR1	111.574	159.727	0.517611	1.43158	5e-05	0.00153466
PTHLH	0.385118	1.25886	1.70875	3.26877	0.00195	0.028422
PTPN23	1.83044	1.16134	-0.656398	0.63446	0.0015	0.0234858
PTPRE	14.6115	21.7202	0.571935	1.48652	5e-05	0.00153466
PTPRF	20.4819	14.2534	-0.523042	0.695903	5e-05	0.00153466
PTRF	272.757	198.488	-0.458564	0.72771	0.00045	0.00940703
PURB	10.3972	6.71629	-0.630462	0.64597	5e-05	0.00153466
PYCRL	1.68173	0.931943	-0.851632	0.554158	0.00135	0.0216635
PYROXD2	1.24144	0.649751	-0.934061	0.523383	0.00345	0.0441311
QPCT	10.4695	14.7719	0.496657	1.41094	0.00305	0.0401203
QPCTL	3.82805	2.28945	-0.741608	0.598072	0.0009	0.0159174
RAB23	18.0368	25.0069	0.471382	1.38644	0.0011	0.0184959
RAB7A	82.7821	109.581	0.404609	1.32373	0.00125	0.0203687
RAB7L1	16.6152	23.2215	0.482956	1.3976	0.00055	0.0109079
RAB8B	34.775	49.4724	0.508572	1.42264	5e-05	0.00153466
RAB9A	19.9452	30.1591	0.59655	1.5121	0.0001	0.00278225
RABEP2	1.86997	0.770588	-1.27899	0.412084	0.0005	0.010213
RAC3	8.53048	5.02283	-0.764126	0.58881	0.001	0.0171627
RALGDS	6.99816	4.75144	-0.558611	0.678956	0.00055	0.0109079
RANGAP1	36.6616	27.5312	-0.413204	0.750954	0.00165	0.0250567
RAP1B	134.034	195.052	0.541264	1.45525	5e-05	0.00153466
RAPGEF4	4.63811	6.64838	0.519465	1.43342	0.0014	0.0222504
RARRES1	2.40032	0.989499	-1.27845	0.412238	0.00045	0.00940703
RARRES3	1.54143	6.04631	1.97179	3.92255	5e-05	0.00153466
RASD1	0.244436	1.01614	2.05556	4.15705	0.0005	0.010213
RASSF2	12.5281	7.33585	-0.772135	0.58555	5e-05	0.00153466
RBM10	12.6979	8.81628	-0.526343	0.694312	0.00045	0.00940703
RBM3	107.369	83.937	-0.355202	0.78176	0.00355	0.0449151
RBP1	5.88445	2.64065	-1.15602	0.448749	0.0001	0.00278225
RC3H2	30.9118	40.1622	0.37768	1.29925	0.00255	0.035012
RDH11	53.6173	79.184	0.56251	1.47684	5e-05	0.00153466
RDX	61.3744	80.7749	0.39627	1.3161	0.0021	0.0299315
RECK	7.23247	10.2661	0.505328	1.41945	0.00075	0.0139447
RFC3	19.524	13.9048	-0.489666	0.71219	0.00125	0.0203687
RGCC	26.9448	19.1727	-0.490956	0.711553	0.0035	0.0445252
RGS2	10.5264	15.6399	0.571214	1.48577	0.0008	0.0145252
RGS3	39.1199	27.3105	-0.518446	0.698123	0.00065	0.0124239
RGS5	137.357	93.7858	-0.550491	0.682788	5e-05	0.00153466
RHOD	4.4773	2.11504	-1.08194	0.472393	5e-05	0.00153466
RICTOR	13.0777	17.9408	0.45613	1.37186	0.00045	0.00940703
RIT1	15.9436	23.2061	0.541526	1.45551	5e-05	0.00153466
RNASE1	186.899	253.768	0.441253	1.35778	0.00045	0.00940703
RNF114	21.2274	29.075	0.453851	1.36969	0.00105	0.0178101
RNF13	17.0144	24.8346	0.545595	1.45962	0.0002	0.00511101
RNF14	19.2146	27.4261	0.51335	1.42736	0.00015	0.00398238
RNF144B	49.2062	35.2596	-0.480821	0.71657	5e-05	0.00153466
RNF149	33.8745	56.412	0.735804	1.66533	5e-05	0.00153466
RNF19B	14.4718	20.598	0.509265	1.42332	0.0005	0.010213
RNF213	13.3258	41.1386	1.62627	3.08714	5e-05	0.00153466
RNF215	3.80605	1.9691	-0.950758	0.517361	0.00015	0.00398238
RNF41	16.7034	12.0692	-0.468812	0.722559	0.0005	0.010213
RNFT1	8.23504	11.9611	0.538502	1.45246	0.0012	0.0197201
RNH1	15.9348	11.2076	-0.507706	0.70334	0.0022	0.0309762
RNPEPL1	3.64454	2.05299	-0.828011	0.563305	5e-05	0.00153466
RP2	13.2824	19.3222	0.54075	1.45473	5e-05	0.00153466
RPAP3	12.085	16.8836	0.482407	1.39707	0.00075	0.0139447
RPL18A	487.441	350.912	-0.474118	0.719907	0.00015	0.00398238
RPL3	1018.94	778.824	-0.387705	0.764345	0.0032	0.0413895
RPL35	874.096	656.852	-0.412224	0.751464	0.00095	0.0166243
RPL36	606.984	425.751	-0.511647	0.701421	0.0003	0.00707439
RPL8	510.046	346.887	-0.55616	0.68011	5e-05	0.00153466
RPLP0	1793.7	1287.79	-0.47805	0.717947	0.00045	0.00940703
RPLP1	903.899	626.192	-0.529555	0.692768	5e-05	0.00153466
RPPH1	10402.7	7548.84	-0.462627	0.725664	0.0018	0.0267738
RPS19	760.005	588.136	-0.36986	0.773858	0.0029	0.0387624
RPS28	335.252	224.959	-0.575585	0.671014	0.00015	0.00398238
RPS5	443.008	335.202	-0.4023	0.756651	0.0015	0.0234858
RPS6KA2	18.7227	13.5492	-0.466581	0.723678	0.00025	0.00619765
RPS9	404.303	268.261	-0.5918	0.663515	5e-05	0.00153466
RRAGC	23.627	33.9065	0.521122	1.43507	5e-05	0.00153466
RRAGD	0.678773	1.112	0.71216	1.63826	0.00235	0.0326133
RSAD2	0.258995	38.6278	7.22057	149.145	5e-05	0.00153466
RTCA	24.6979	33.9209	0.457786	1.37343	0.00085	0.0151952
RTP4	0.599226	9.77036	4.02724	16.305	5e-05	0.00153466
RWDD4	19.9377	14.5614	-0.453349	0.730345	0.00185	0.0273075
S100A16	319.104	240.338	-0.408961	0.753166	0.0009	0.0159174
S1PR1	69.9108	91.6989	0.391389	1.31166	0.0017	0.0256148
SAMD9	8.98746	36.6202	2.02665	4.07458	5e-05	0.00153466
SAMD9L	10.5905	39.0905	1.88405	3.6911	5e-05	0.00153466
SAMHD1	21.4318	131.718	2.61962	6.14588	5e-05	0.00153466
SAMSN1	5.11638	7.38149	0.528789	1.44272	0.00355	0.0449151
SBF1	3.4838	2.00413	-0.79769	0.57527	0.00185	0.0273075
SCARB2	89.032	136.486	0.616361	1.533	5e-05	0.00153466
SCN9A	1.08917	0.624496	-0.80246	0.573371	5e-05	0.00153466
SCPEP1	29.9125	42.0106	0.490005	1.40445	0.00035	0.00793105
SCRIB	2.63101	1.31428	-1.00134	0.499536	5e-05	0.00153466
SDC1	1.59964	0.656565	-1.28473	0.410448	5e-05	0.00153466
SDC3	4.10861	2.86314	-0.521052	0.696864	0.00275	0.0372293
SECTM1	0.25174	1.02778	2.02952	4.08269	0.001	0.0171627
SELO	2.06079	1.16099	-0.827845	0.56337	0.00185	0.0273075
SELP	3.80729	2.52666	-0.591534	0.663637	0.0031	0.0404569
SELRC1	15.7734	22.8316	0.533534	1.44747	0.0005	0.010213
SEMA3A	9.20246	16.0653	0.803852	1.74576	5e-05	0.00153466
SEMA4D	1.78668	1.12652	-0.665407	0.630511	0.0014	0.0222504
SEMA6B	11.6177	8.52494	-0.446564	0.733788	0.00305	0.0401203
SERINC1	66.5915	96.632	0.537162	1.45112	5e-05	0.00153466
SERPINB2	0.573118	2.00713	1.80823	3.50212	5e-05	0.00153466
SERPINE2	6.72125	12.1567	0.854955	1.8087	5e-05	0.00153466
SESN3	9.87423	7.43434	-0.409464	0.752903	0.00225	0.0315653
SF3B5	82.4618	60.6363	-0.443543	0.735327	0.00375	0.0466819
SFT2D1	20.7048	30.3476	0.551618	1.46573	0.00285	0.0383593
SFXN2	4.65272	2.1502	-1.1136	0.462139	5e-05	0.00153466
SGK1	113.088	160.78	0.507645	1.42173	5e-05	0.00153466
SGK196	20.5614	7.98778	-1.36407	0.388485	5e-05	0.00153466
SGPP1	4.93488	7.34063	0.572888	1.4875	0.00095	0.0166243
SH3BGRL2	13.7797	23.0149	0.740022	1.6702	5e-05	0.00153466
SH3PXD2A	1.848	1.26611	-0.545557	0.685127	0.0016	0.0244897
SH3TC1	6.17708	3.86294	-0.677226	0.625367	5e-05	0.00153466
SHC3	1.53826	0.882176	-0.802157	0.573491	5e-05	0.00153466
SHISA5	53.6401	77.7942	0.536351	1.4503	5e-05	0.00153466
SIPA1	5.58448	3.76359	-0.569314	0.673937	0.0009	0.0159174
SLC15A3	0.334737	3.61823	3.43419	10.8092	0.0006	0.011602
SLC16A2	1.53412	0.796714	-0.945275	0.519331	0.0001	0.00278225
SLC16A7	3.05983	1.90053	-0.687048	0.621123	5e-05	0.00153466
SLC17A5	13.2732	23.0528	0.796422	1.73679	5e-05	0.00153466
SLC20A2	9.67334	13.4925	0.480071	1.39481	0.00385	0.0475188
SLC25A13	20.1648	27.3507	0.439738	1.35636	0.0012	0.0197201
SLC25A15	10.634	7.0424	-0.594551	0.662251	0.00025	0.00619765
SLC25A28	12.468	21.6842	0.798412	1.73919	5e-05	0.00153466
SLC25A29	5.69904	3.84502	-0.567729	0.674678	0.0027	0.0366808
SLC25A37	5.74039	9.39555	0.710829	1.63674	5e-05	0.00153466
SLC25A39	29.2632	19.9702	-0.551235	0.682436	0.0005	0.010213
SLC25A6	90.3157	60.2787	-0.583328	0.667422	5e-05	0.00153466
SLC2A13	1.3777	2.20467	0.678304	1.60026	0.0004	0.00870694
SLC2A4RG	6.35305	3.1653	-1.00511	0.498232	5e-05	0.00153466
SLC30A6	7.92823	11.4012	0.524115	1.43805	0.0004	0.00870694
SLC31A1	13.2148	17.5885	0.41247	1.33096	0.00185	0.0273075
SLC35G2	12.7698	19.5278	0.61279	1.52921	5e-05	0.00153466
SLC39A6	9.88243	16.3737	0.728446	1.65685	5e-05	0.00153466
SLC39A9	31.85	22.1559	-0.523602	0.695633	0.00025	0.00619765
SLC46A3	1.18101	1.88249	0.67262	1.59397	0.0041	0.0497575
SLC4A7	18.6554	27.6035	0.565256	1.47965	5e-05	0.00153466
SLC6A15	2.31887	3.53358	0.607706	1.52383	0.0015	0.0234858
SLC7A11	61.2925	81.1762	0.405346	1.32441	0.00075	0.0139447
SLC9A1	3.24573	2.15166	-0.593096	0.662919	0.00195	0.028422
SLFN5	10.7356	20.6586	0.94434	1.92431	5e-05	0.00153466
SMARCA4	12.5852	8.92718	-0.495447	0.709342	0.001	0.0171627
SMG5	26.1027	20.1152	-0.375914	0.770617	0.0036	0.0453007
SMTN	7.07192	4.73917	-0.577466	0.67014	0.00075	0.0139447
SMURF2	88.562	117.132	0.403379	1.3226	0.0008	0.0145252
SNHG9	40.0816	16.9365	-1.24281	0.422549	0.0007	0.0132055
SNRPC	42.4655	68.0815	0.680974	1.60322	5e-05	0.00153466
SNX2	49.8245	65.6055	0.396962	1.31673	0.00205	0.0294358
SNX29	3.28256	5.12721	0.643351	1.56195	5e-05	0.00153466
SOAT1	17.435	22.4429	0.364273	1.28723	0.00385	0.0475188
SOCS2	2.43998	1.57081	-0.63536	0.64378	0.0036	0.0453007
SOGA1	2.98156	1.91453	-0.639073	0.642125	0.001	0.0171627
SP100	67.9407	143.201	1.0757	2.10774	5e-05	0.00153466
SP110	7.42865	29.9001	2.00898	4.02498	5e-05	0.00153466
SPATA13	2.72013	3.90478	0.521563	1.43551	0.00155	0.0239455
SPATA20	14.5332	10.5963	-0.455794	0.729109	0.00345	0.0441311
SPATS2L	18.9594	27.0011	0.510108	1.42416	5e-05	0.00153466
SPDL1	35.6725	46.4367	0.380452	1.30175	0.004	0.048902
SPOPL	4.92085	7.70947	0.647723	1.56669	5e-05	0.00153466
SPSB1	8.2258	11.9404	0.537619	1.45157	0.0005	0.010213
SPTBN2	1.70181	0.973063	-0.806468	0.57178	5e-05	0.00153466
SQSTM1	109.653	145.726	0.410309	1.32897	0.0031	0.0404569
SRCAP	3.40227	2.05299	-0.72877	0.603418	5e-05	0.00153466
SREBF2	16.8625	11.0407	-0.610984	0.65475	5e-05	0.00153466
SRGN	836.191	1165.99	0.47965	1.39441	0.0003	0.00707439
SRRM2	18.1918	12.7882	-0.508475	0.702965	0.00035	0.00793105
SSNA1	16.2651	9.23245	-0.816991	0.567625	0.00095	0.0166243
ST3GAL6	6.16642	9.42914	0.612692	1.52911	0.0002	0.00511101
STAT1	49.294	189.304	1.94122	3.8403	5e-05	0.00153466
STAT2	14.8501	32.6459	1.13643	2.19836	5e-05	0.00153466
STAT3	30.5608	54.0693	0.823128	1.76924	5e-05	0.00153466
STC1	2.6008	13.5127	2.37729	5.1956	5e-05	0.00153466
STC2	3.03893	4.77921	0.653206	1.57266	0.0001	0.00278225
STEAP1	38.5381	57.6366	0.580702	1.49558	5e-05	0.00153466
STK25	44.4801	31.6392	-0.491448	0.711311	0.00105	0.0178101
STRAP	123.027	93.6862	-0.393069	0.761508	0.00175	0.0262319
STRIP2	7.11236	10.6441	0.581655	1.49657	0.00015	0.00398238
SUCO	16.4971	21.5956	0.388523	1.30905	0.0021	0.0299315
SYMPK	6.70705	4.60669	-0.541948	0.686843	0.0008	0.0145252
SYNGR2	15.4386	10.9872	-0.490722	0.711669	0.0031	0.0404569
TAGLN	28.0246	14.2689	-0.973817	0.509157	5e-05	0.00153466
TAOK2	16.2855	12.3122	-0.403503	0.75602	0.00245	0.0338392
TAP1	12.3086	41.5663	1.75575	3.37702	5e-05	0.00153466
TAP2	10.1214	21.852	1.11036	2.159	5e-05	0.00153466
TBC1D2	5.4921	9.33394	0.765129	1.69952	5e-05	0.00153466
TCF7L1	1.22497	0.516703	-1.24534	0.421808	0.0002	0.00511101
TDRD7	9.98533	19.0221	0.929795	1.90501	5e-05	0.00153466
TEK	58.3363	85.9103	0.558438	1.47267	5e-05	0.00153466
TERC	10.5144	4.83033	-1.12217	0.459402	0.00085	0.0151952
TFEC	14.2069	23.2096	0.708126	1.63368	5e-05	0.00153466
TFPI2	15.2667	30.9885	1.02134	2.0298	5e-05	0.00153466
TFRC	104.76	138.399	0.401748	1.32111	0.0016	0.0244897
TGM2	351.966	221.966	-0.665101	0.630645	5e-05	0.00153466
THEMIS2	3.78435	6.24454	0.72255	1.6501	0.0021	0.0299314
THOP1	12.2133	8.84807	-0.465016	0.724463	0.0034	0.0435876
TLCD2	1.17756	0.685473	-0.780627	0.582114	0.00065	0.0124239
TLE2	2.26731	0.981576	-1.20781	0.432925	5e-05	0.00153466
TLR3	3.27424	8.96666	1.45341	2.73855	5e-05	0.00153466
TM4SF1	404.918	521.767	0.365777	1.28858	0.00295	0.0392499
TMBIM1	54.6433	75.1981	0.460652	1.37616	0.0008	0.0145252
TMED5	22.6768	32.5619	0.521967	1.43591	5e-05	0.00153466
TMEM134	2.4727	1.17429	-1.0743	0.474901	0.00245	0.0338392
TMEM135	4.85469	6.47799	0.416168	1.33438	0.0036	0.0453007
TMEM140	5.81458	11.2887	0.957137	1.94145	0.0001	0.00278225
TMEM181	22.4239	30.3533	0.436817	1.35361	0.0006	0.011602
TMEM2	19.7889	32.5458	0.717778	1.64465	5e-05	0.00153466
TMEM241	4.47269	3.01988	-0.56665	0.675183	0.00365	0.0456329
TMEM245	23.1129	30.3188	0.391519	1.31177	0.00165	0.0250567
TMEM248	35.654	45.8222	0.361986	1.28519	0.003	0.0398238
TMEM251	19.1002	30.5112	0.675749	1.59743	0.00025	0.00619765
TMEM33	17.2901	13.4015	-0.367554	0.775096	0.00365	0.0456329
TMEM41A	9.42155	12.9277	0.456425	1.37214	0.00355	0.0449151
TMEM50A	52.627	71.0935	0.433916	1.3509	0.0006	0.011602
TMEM59	79.1524	106.46	0.4276	1.34499	0.0006	0.011602
TMEM60	25.2207	38.3176	0.603398	1.51929	0.00025	0.00619765
TMEM62	8.27785	11.9045	0.524178	1.43811	0.00075	0.0139447
TMEM71	1.48032	2.59116	0.807687	1.7504	0.00125	0.0203687
TMEM88	10.6767	6.64578	-0.683959	0.622455	0.00235	0.0326133
TMTC1	1.90135	3.30414	0.797253	1.73779	5e-05	0.00153466
TNFAIP3	1.36592	2.07775	0.605151	1.52114	0.00305	0.0401203
TNFAIP8L3	36.9811	65.6503	0.828013	1.77524	5e-05	0.00153466
TNFRSF10D	33.1088	12.8032	-1.37071	0.386701	5e-05	0.00153466
TNFSF10	19.9113	37.1741	0.900713	1.86699	5e-05	0.00153466
TNFSF4	41.4767	25.9499	-0.676572	0.62565	5e-05	0.00153466
TOB2	11.2164	8.1898	-0.453714	0.730161	0.00205	0.0294358
TP53I3	32.2411	21.9958	-0.551672	0.682229	0.00215	0.030457
TP53INP1	26.1365	15.3944	-0.763661	0.589	5e-05	0.00153466
TRAF7	20.9048	12.0401	-0.795987	0.575949	5e-05	0.00153466
TRANK1	2.7774	4.43308	0.674574	1.59613	5e-05	0.00153466
TRAPPC6A	2.69222	1.04295	-1.36812	0.387396	0.0041	0.0497575
TRIB1	6.54729	9.96061	0.605336	1.52133	0.0001	0.00278225
TRIM14	4.3519	15.1789	1.80235	3.48788	5e-05	0.00153466
TRIM21	16.398	34.89	1.08929	2.12769	5e-05	0.00153466
TRIM22	51.4367	124.911	1.28003	2.42844	5e-05	0.00153466
TRIM25	26.079	40.4189	0.632144	1.54987	5e-05	0.00153466
TRIM28	45.5373	30.812	-0.563556	0.676632	5e-05	0.00153466
TRIM38	9.50651	13.5358	0.50979	1.42384	0.0003	0.00707439
TRIM8	13.6803	8.4473	-0.695534	0.617481	5e-05	0.00153466
TRIQK	4.87354	6.8961	0.500811	1.41501	0.00195	0.028422
TRPM7	10.4633	14.7851	0.498798	1.41304	5e-05	0.00153466
TSPAN17	19.4169	13.9173	-0.480431	0.716763	0.00135	0.0216635
TSPAN3	87.4777	115.697	0.403368	1.32259	0.00115	0.0191425
TSPAN4	12.8365	8.07389	-0.668916	0.628979	0.0006	0.011602
TUB	3.42262	2.39948	-0.512379	0.701065	0.0033	0.0424463
TUG1	39.6019	50.8039	0.359369	1.28286	0.00375	0.0466819
TXN2	30.6677	21.4785	-0.51383	0.700361	0.0014	0.0222504
UBA7	4.82512	12.4565	1.36826	2.58159	5e-05	0.00153466
UBE2L6	32.4971	142.898	2.1366	4.39725	5e-05	0.00153466
UBE2V1	56.5449	86.2998	0.609961	1.52622	0.0006	0.011602
UCP2	2.99649	1.55784	-0.943726	0.519888	0.0005	0.010213
UHRF1	12.312	8.69619	-0.501612	0.706317	0.00065	0.0124239
UPF1	4.9457	3.42748	-0.529026	0.693022	0.0012	0.0197201
URM1	18.3597	13.2606	-0.469389	0.72227	0.00155	0.0239455
USP18	11.6059	73.5735	2.66432	6.33928	5e-05	0.00153466
USP22	66.0588	47.7899	-0.467044	0.723445	0.0003	0.00707439
VAMP5	32.6104	21.1646	-0.623677	0.649015	0.00085	0.0151952
VARS2	4.51524	2.94009	-0.618942	0.651148	0.00055	0.0109079
VASH1	12.1123	9.03641	-0.422649	0.746054	0.00255	0.035012
VCAM1	1.0812	0.485025	-1.15651	0.448596	0.0001	0.00278225
VLDLR	1.15451	2.19686	0.92816	1.90285	0.0001	0.00278225
VPS51	8.0427	5.41533	-0.570631	0.673322	0.0008	0.0145252
VWF	138.654	99.9946	-0.471567	0.721181	0.00045	0.00940703
WBP5	147.625	206.041	0.480992	1.3957	5e-05	0.00153466
WDR13	6.97427	4.58234	-0.605958	0.657035	0.00135	0.0216635
WSB2	43.0834	30.2235	-0.511461	0.701512	0.0001	0.00278225
XAF1	2.93675	49.8008	4.08388	16.9578	5e-05	0.00153466
XKR8	4.20562	2.52915	-0.733666	0.601374	0.00075	0.0139447
YES1	81.8814	108.168	0.401671	1.32104	0.0011	0.0184959
YIPF5	43.296	57.8897	0.419073	1.33707	0.0007	0.0132055
YWHAH	131.362	172.262	0.391051	1.31135	0.0016	0.0244897
ZBTB16	2.30101	1.34489	-0.77478	0.584478	0.0013	0.0210357
ZC3H3	1.13037	0.551357	-1.03573	0.487769	0.0005	0.010213
ZC3H6	0.907854	1.43931	0.664847	1.5854	0.00055	0.0109079
ZC3H7B	17.6578	12.3889	-0.511262	0.701608	0.0001	0.00278225
ZC3HAV1	22.2844	30.3503	0.445676	1.36195	0.0006	0.011602
ZC3HAV1L	7.29713	4.73453	-0.624107	0.648821	0.0015	0.0234858
ZCCHC2	8.45936	12.7462	0.591448	1.50676	5e-05	0.00153466
ZDHHC8	1.64646	1.0292	-0.677846	0.625098	0.003	0.0398238
ZFP36L1	19.7267	26.8356	0.444003	1.36037	0.00105	0.0178101
ZMAT3	19.2735	13.031	-0.564665	0.676112	5e-05	0.00153466
ZNF267	13.6274	20.2001	0.567857	1.48232	0.0001	0.00278225
ZNF365	0.711009	1.3127	0.884592	1.84624	0.0017	0.0256148
ZNF395	4.16371	2.71761	-0.61553	0.65269	0.0004	0.00870694
ZNF641	1.64291	1.02446	-0.681391	0.623564	0.00195	0.028422
ZNF668	1.35735	0.782763	-0.794149	0.576683	0.0035	0.0445252
ZNF697	9.82848	13.2582	0.431847	1.34896	0.0022	0.0309762
ZNF76	5.28576	3.46351	-0.609874	0.655254	0.0012	0.0197201
ZNFX1	17.6667	36.9098	1.06297	2.08923	5e-05	0.00153466
ZSCAN31	10.811	7.27818	-0.570852	0.673219	0.00025	0.00619765
ZSWIM6	9.65531	13.8755	0.523151	1.43709	0.00015	0.00398238
ZYX	35.4749	25.4467	-0.479321	0.717315	0.00025	0.00619765

## Sheet: miR-582 in HUVEC
test_id	Ctrl	miR-582	log2(fold_change)	p_value	q_value
AAGAB	28.1763	21.4009	-0.396814	0.0029	0.0481598
ABCA1	1.5422	2.19445	0.508872	0.00145	0.0278486
ABCA6	14.7333	9.36991	-0.652977	5e-05	0.00196926
ABCC3	1.01728	0.44043	-1.20773	0.00185	0.0338576
ABHD10	22.7074	17.0564	-0.412846	0.002	0.0357607
ABHD2	17.7428	11.5611	-0.617961	5e-05	0.00196926
ABHD5	10.8643	6.84409	-0.666661	5e-05	0.00196926
ABI3	14.0472	19.5028	0.473392	0.0015	0.0284805
ABR	13.3383	9.76436	-0.449973	0.00045	0.0115553
ACPL2	0.596879	1.32226	1.14749	5e-05	0.00196926
ACSL1	12.8436	17.2402	0.424729	0.00125	0.0250818
ACSS3	0.461616	0.998184	1.11261	0.0006	0.014246
ACTN4	59.7219	45.6553	-0.387476	0.00175	0.0324348
ACTR6	15.1244	10.7323	-0.494924	0.00125	0.0250818
ADAM19	4.46942	7.25327	0.698545	5e-05	0.00196926
ADAM9	167.618	112.872	-0.570491	5e-05	0.00196926
ADAMTS1	19.4885	34.5774	0.827205	5e-05	0.00196926
ADAMTS18	27.8958	46.24	0.729095	5e-05	0.00196926
ADCK3	1.98056	3.43369	0.793849	0.0001	0.00353273
ADORA2A	1.00499	1.74601	0.796879	0.0028	0.0470352
AES	66.2568	49.5934	-0.417919	0.00075	0.0168468
AGPAT2	3.93881	2.09095	-0.913604	0.00015	0.00491208
AGPAT3	11.0814	8.41916	-0.396396	0.0018	0.0331507
AGPAT9	16.9769	11.2836	-0.589345	5e-05	0.00196926
AGPS	30.706	23.9115	-0.360816	0.00185	0.0338576
AHNAK2	17.668	13.4958	-0.388633	0.00065	0.0151858
AK5	2.8419	4.40964	0.633804	0.0003	0.00842747
ALDH1A2	16.5307	24.7048	0.57964	5e-05	0.00196926
ALDH5A1	0.361385	0.942801	1.38342	5e-05	0.00196926
ALDOC	2.28983	4.15581	0.859888	0.00025	0.00728625
ALKBH8	9.19869	13.229	0.524209	0.0001	0.00353273
AMMECR1	5.5459	3.03038	-0.871925	5e-05	0.00196926
ANKRD1	510.81	324.625	-0.654015	5e-05	0.00196926
ANKRD13C	7.16476	10.1345	0.500283	0.0004	0.0105264
ANKRD55	0.607373	1.2101	0.994478	0.00175	0.0324348
ANKS1A	5.18666	3.32785	-0.640215	5e-05	0.00196926
ANXA1	760.272	579.195	-0.392466	0.00105	0.0217423
ANXA3	134.241	88.803	-0.596147	5e-05	0.00196926
AP1B1	20.5846	15.5502	-0.404634	0.00145	0.0278486
AP1G1	35.0153	26.7493	-0.388484	0.0013	0.0256437
AP1S1	54.6336	30.665	-0.833198	5e-05	0.00196926
AP3M2	8.07763	11.3769	0.494101	0.0005	0.0124286
AP4E1	6.38464	4.61274	-0.468981	0.001	0.0211964
APC	16.9743	13.109	-0.372802	0.0018	0.0331507
APH1A	79.7646	52.3912	-0.606423	5e-05	0.00196926
ARF3	66.0637	46.0709	-0.520002	5e-05	0.00196926
ARHGAP1	13.9619	9.23709	-0.595988	5e-05	0.00196926
ARHGAP20	1.53193	2.5439	0.731687	5e-05	0.00196926
ARHGAP32	1.3516	2.01588	0.576741	0.0003	0.00842747
ARHGDIB	463.324	361.061	-0.35978	0.00185	0.0338576
ARHGEF1	4.96601	3.22259	-0.623868	0.0003	0.00842747
ARHGEF37	2.59732	1.69595	-0.614935	0.0006	0.014246
ARL6IP6	20.0932	13.8095	-0.541044	0.0002	0.00623422
ARNTL2	22.5043	16.0301	-0.489412	5e-05	0.00196926
ASPH	50.8323	73.2331	0.52675	5e-05	0.00196926
ATG10	1.76415	2.92312	0.728532	0.00055	0.0133581
ATN1	3.36167	2.29026	-0.553667	0.0018	0.0331507
ATP6V1A	52.6256	38.3006	-0.458399	0.00015	0.00491208
ATP6V1E2	0.532612	1.10881	1.05785	0.0029	0.0481598
ATP8A1	0.635759	1.14287	0.846104	0.0001	0.00353273
ATXN7L3B	36.4672	26.6358	-0.453232	0.0005	0.0124286
AXL	84.1933	54.5424	-0.626327	5e-05	0.00196926
B3GNT5	21.8838	28.7952	0.395964	0.0015	0.0284805
B4GALT1	15.7973	8.74194	-0.853652	5e-05	0.00196926
B4GALT6	7.11156	9.88986	0.475785	0.00105	0.0217423
BAMBI	2.19997	3.56612	0.696873	0.00155	0.0292393
BBX	15.9404	12.3104	-0.372808	0.00205	0.0363758
BCL10	48.4586	32.9584	-0.556108	5e-05	0.00196926
BCL7A	4.10846	6.24165	0.60333	0.0001	0.00353273
BIRC3	1.08791	0.611238	-0.83176	5e-05	0.00196926
BMF	1.32002	2.23397	0.75905	5e-05	0.00196926
BMP2	10.2481	15.4374	0.591075	5e-05	0.00196926
BMP2K	19.1819	26.0348	0.440698	0.0009	0.0195385
BMX	119.355	70.0951	-0.767878	5e-05	0.00196926
BNIP2	62.4325	47.5352	-0.3933	0.0011	0.0224979
BTG3	18.6759	27.2231	0.543654	0.00015	0.00491208
BTN3A1	5.34052	7.42492	0.475397	0.00105	0.0217423
BVES	2.22094	3.27346	0.559645	0.0007	0.0160326
C12orf45	27.219	38.8825	0.514508	0.0024	0.0412673
C12orf57	20.1704	12.3281	-0.710291	0.00095	0.0203213
C17orf58	11.5201	6.87462	-0.744796	5e-05	0.00196926
C1orf110	8.20349	2.96546	-1.46798	5e-05	0.00196926
C1orf21	2.19979	3.3044	0.587022	5e-05	0.00196926
C20orf194	6.88936	4.60872	-0.580003	0.0001	0.00353273
C3orf33	2.04315	3.57912	0.808812	0.00015	0.00491208
C3orf52	2.82073	4.3314	0.618764	0.0018	0.0331507
C5orf15	24.3837	16.6797	-0.547823	0.0001	0.00353273
C7orf41	3.33316	4.86503	0.545558	0.0004	0.0105264
C8orf4	15.1972	20.9965	0.466341	0.0019	0.0345019
C9orf41	15.9228	9.68464	-0.717324	5e-05	0.00196926
CA12	0.873578	1.8362	1.07171	5e-05	0.00196926
CALCRL	98.2473	135.155	0.460128	0.0001	0.00353273
CAMSAP2	28.3816	21.8476	-0.377479	0.00145	0.0278486
CAP2	7.15979	3.1823	-1.16985	5e-05	0.00196926
CAPN1	22.1929	16.659	-0.413797	0.002	0.0357607
CAPZA2	184.953	125.245	-0.562407	5e-05	0.00196926
CASP3	52.1019	29.5754	-0.816937	5e-05	0.00196926
CAV2	76.204	56.8091	-0.423745	0.0005	0.0124286
CBFB	38.6616	26.4759	-0.546223	5e-05	0.00196926
CCDC112	6.12371	9.23425	0.59259	0.00015	0.00491208
CCDC80	6.05987	9.69929	0.678593	5e-05	0.00196926
CCL14	40.4685	18.6596	-1.11688	5e-05	0.00196926
CCND1	78.1255	105.164	0.428773	0.00025	0.00728625
CCND3	29.2171	20.8269	-0.488363	0.0007	0.0160326
CCNG1	176.142	126.469	-0.477955	5e-05	0.00196926
CCNT1	13.4191	17.3081	0.367162	0.0029	0.0481598
CCSER1	1.12356	1.7802	0.663959	0.0015	0.0284805
CD151	102.782	74.056	-0.472901	0.00015	0.00491208
CD200	4.74058	10.1893	1.10392	5e-05	0.00196926
CD55	98.3529	128.553	0.386322	0.00075	0.0168468
CD81	69.749	48.3245	-0.529417	5e-05	0.00196926
CDC14B	0.862847	1.6314	0.918933	5e-05	0.00196926
CDC40	16.0779	11.9231	-0.431321	0.00135	0.0263623
CDK2AP1	215.476	142.536	-0.596198	5e-05	0.00196926
CDS2	15.5771	9.93627	-0.648651	5e-05	0.00196926
CELF2	9.42311	6.06361	-0.636028	5e-05	0.00196926
CEP170B	2.5167	1.58117	-0.670544	0.0001	0.00353273
CEP55	82.1355	58.6163	-0.486702	0.0001	0.00353273
CH25H	0.319871	1.5185	2.24708	0.0006	0.014246
CHMP1A	19.8163	14.4641	-0.454215	0.0014	0.0271116
CHMP4B	31.549	20.2453	-0.640009	5e-05	0.00196926
CHSY3	3.27058	4.71624	0.528089	0.00235	0.0405871
CLDN11	53.8559	40.3177	-0.417692	0.00065	0.0151858
CLDN5	12.267	8.09443	-0.599784	0.0003	0.00842747
CLEC16A	5.54542	3.84603	-0.527926	0.00285	0.0476007
CLIP4	14.2673	9.9299	-0.522864	0.0001	0.00353273
CLMP	0.634682	1.26001	0.98933	0.001	0.0211964
CMIP	9.9464	6.48623	-0.616794	5e-05	0.00196926
CNKSR3	3.10196	5.37748	0.793748	5e-05	0.00196926
CNN2	52.4734	39.3209	-0.416291	0.0008	0.0177308
COL12A1	7.72069	10.286	0.413874	0.00065	0.0151858
COL3A1	1.94752	1.05841	-0.879737	5e-05	0.00196926
COL4A1	113.618	160.442	0.497867	5e-05	0.00196926
COL4A2	41.2192	53.6445	0.380116	0.0007	0.0160326
COMMD10	19.0632	26.1322	0.455039	0.002	0.0357607
COQ10B	17.7178	11.9794	-0.56465	0.00015	0.00491208
CORO1B	12.9557	7.93716	-0.70689	0.00015	0.00491208
COX7A1	11.9413	6.72771	-0.827769	5e-05	0.00196926
CPNE3	46.2869	28.7363	-0.68773	5e-05	0.00196926
CPNE8	8.51555	5.41597	-0.65288	0.0001	0.00353273
CPOX	11.7484	16.3189	0.474082	0.0009	0.0195385
CREM	24.7257	16.3222	-0.599172	0.00025	0.00728625
CRIP2	18.6861	12.0443	-0.633618	0.0004	0.0105264
CRISPLD1	11.637	6.95391	-0.742818	5e-05	0.00196926
CS	122.853	76.9231	-0.675447	5e-05	0.00196926
CSGALNACT1	6.1614	8.72213	0.501424	0.0007	0.0160326
CSRP2	6.65686	10.878	0.708494	0.00045	0.0115553
CTNNB1	202.618	332.56	0.714857	5e-05	0.00196926
CTSF	4.45672	7.12361	0.676625	0.0002	0.00623422
CTSS	3.02781	1.91883	-0.65805	0.00025	0.00728625
CTSZ	94.457	69.519	-0.442251	0.0001	0.00353273
CXCL1	40.903	12.551	-1.7044	5e-05	0.00196926
CXCL2	4.62681	2.16193	-1.09769	0.0001	0.00353273
CYBRD1	19.9173	31.5242	0.662437	5e-05	0.00196926
CYYR1	13.239	18.4805	0.481205	0.00045	0.0115553
DAB2IP	4.24326	2.48453	-0.772203	5e-05	0.00196926
DACH1	2.13201	3.05581	0.519339	0.0019	0.0345019
DAG1	26.9158	20.8126	-0.370994	0.00195	0.0351362
DAZAP2	100.347	64.3021	-0.64206	5e-05	0.00196926
DBNL	30.5496	22.673	-0.430177	0.00095	0.0203213
DCAKD	11.0716	7.5763	-0.547299	0.00085	0.0186616
DCLK2	0.902788	1.46496	0.698399	0.00105	0.0217423
DDAH1	44.2658	59.8825	0.435944	0.0002	0.00623422
DDHD1	2.3041	3.18796	0.468435	0.0008	0.0177308
DESI1	30.968	22.6967	-0.448292	0.0004	0.0105264
DFNA5	14.3224	9.79197	-0.548605	5e-05	0.00196926
DIAPH2	11.879	16.1853	0.446261	0.00105	0.0217423
DICER1	23.0523	16.9141	-0.446688	0.0005	0.0124286
DLC1	29.1471	39.9001	0.453038	0.00035	0.00948907
DLG1	37.9265	28.2844	-0.423202	0.0003	0.00842747
DMRTA1	4.11992	6.06406	0.55767	0.00225	0.0392672
DNAJC10	65.3637	48.6594	-0.425771	0.00025	0.00728625
DNM3OS	1.74708	3.02402	0.791523	5e-05	0.00196926
DPP8	17.8679	13.3036	-0.425552	0.0013	0.0256437
DPY19L1	41.8636	24.6747	-0.762662	5e-05	0.00196926
DSE	9.09648	13.0288	0.518323	5e-05	0.00196926
DUSP4	8.95037	15.0155	0.746435	5e-05	0.00196926
DUSP5	9.8006	16.5811	0.7586	5e-05	0.00196926
DUSP6	53.501	71.3846	0.416046	0.00055	0.0133581
E2F2	1.51386	2.28	0.5908	0.00155	0.0292393
EDA2R	6.12557	8.41348	0.457858	0.0026	0.0441848
EDEM1	32.4652	24.9234	-0.381392	0.00105	0.0217423
EHBP1L1	3.49251	2.46304	-0.503823	0.00235	0.0405871
EIF2AK3	8.67632	5.70453	-0.604974	0.0002	0.00623422
EIF4G2	516.108	295.281	-0.805583	5e-05	0.00196926
ELMOD1	0.985441	1.93341	0.972304	0.00015	0.00491208
ELOVL4	2.66007	4.21751	0.664927	0.0005	0.0124286
EMC10	11.3836	15.9572	0.487253	0.0013	0.0256437
EMP2	5.14055	3.43315	-0.582388	5e-05	0.00196926
EMP3	67.8865	44.6212	-0.605394	5e-05	0.00196926
ENDOD1	21.8203	35.2574	0.692253	5e-05	0.00196926
ENTPD1	4.74919	7.5148	0.662054	5e-05	0.00196926
EOGT	31.8589	23.5775	-0.434285	0.0006	0.014246
EPAS1	90.7906	67.2499	-0.43301	0.00025	0.00728625
EPHA5	0.768452	1.29847	0.756783	0.00015	0.00491208
EPSTI1	0.728343	1.41242	0.955476	0.00035	0.00948907
ERLIN2	15.3108	21.5578	0.493661	0.00035	0.00948907
ERO1L	47.6978	31.6196	-0.593104	5e-05	0.00196926
EVI5L	2.1916	1.32917	-0.721467	0.00055	0.0133581
EXOC3	10.61	7.47416	-0.505445	0.0008	0.0177308
EZR	72.7786	56.7294	-0.359417	0.00285	0.0476007
F2R	149.489	114.858	-0.380194	0.00165	0.0307771
F2RL1	13.045	19.7336	0.597163	5e-05	0.00196926
FABP4	14.861	36.2771	1.28753	5e-05	0.00196926
FABP5	161.564	221.68	0.456378	0.0003	0.00842747
FADS3	27.1275	18.4659	-0.554893	5e-05	0.00196926
FAM101B	21.7033	29.3831	0.437072	0.00075	0.0168468
FAM102B	4.3126	6.04391	0.486923	0.00135	0.0263623
FAM107A	12.7913	9.30687	-0.458792	0.00105	0.0217423
FAM115C	7.94723	5.11851	-0.634728	5e-05	0.00196926
FAM135A	4.78949	6.52972	0.447149	0.0023	0.0399604
FAM188A	15.0997	10.7282	-0.493112	0.0006	0.014246
FAM199X	11.396	7.67568	-0.57016	5e-05	0.00196926
FAM46A	0.566642	1.21809	1.10412	5e-05	0.00196926
FAM63B	5.93181	3.82254	-0.633941	5e-05	0.00196926
FAM73A	8.0914	4.95823	-0.706566	5e-05	0.00196926
FAM91A1	24.7448	11.8108	-1.06702	5e-05	0.00196926
FAT1	3.79467	7.69989	1.02086	5e-05	0.00196926
FBXO32	2.06762	3.43742	0.733354	5e-05	0.00196926
FBXO45	9.82352	6.99561	-0.48979	0.00025	0.00728625
FCGRT	25.6429	17.7361	-0.531867	0.00025	0.00728625
FECH	5.91782	8.32891	0.493063	0.0001	0.00353273
FERMT1	2.99426	4.76201	0.669369	5e-05	0.00196926
FERMT2	77.8062	36.332	-1.09864	5e-05	0.00196926
FERMT3	4.60567	2.67877	-0.78184	0.00105	0.0217423
FGF2	13.1392	8.05113	-0.706619	5e-05	0.00196926
FICD	2.98222	1.66133	-0.844048	0.00095	0.0203213
FIS1	88.6735	61.0947	-0.537455	0.0001	0.00353273
FKBP8	15.3928	11.0257	-0.481387	0.0019	0.0345019
FLNA	75.9009	58.8763	-0.366431	0.0022	0.0385678
FLNC	9.15984	6.02245	-0.604972	5e-05	0.00196926
FLOT2	29.3256	19.9592	-0.555106	5e-05	0.00196926
FLRT3	0.913253	1.62503	0.831382	0.00045	0.0115553
FLT1	34.0002	64.9697	0.934227	5e-05	0.00196926
FMR1	12.5416	8.51003	-0.559491	5e-05	0.00196926
FN3KRP	19.5385	12.2141	-0.67777	5e-05	0.00196926
FNIP2	6.40738	9.53812	0.57397	5e-05	0.00196926
FRMD3	3.4682	7.21711	1.05723	5e-05	0.00196926
FST	8.23927	16.8481	1.032	5e-05	0.00196926
FSTL1	341.946	255.484	-0.420535	0.0007	0.0160326
FSTL3	2.91238	1.60501	-0.859616	0.00025	0.00728625
FTH1	982.884	664.912	-0.563857	5e-05	0.00196926
FTL	1807.91	1232.43	-0.552818	5e-05	0.00196926
FYTTD1	41.991	31.2111	-0.428019	0.00165	0.0307771
FZD4	72.484	56.7637	-0.352695	0.00225	0.0392672
FZD5	1.04935	1.71951	0.712502	0.0002	0.00623422
G6PD	12.2371	7.99652	-0.613815	0.00135	0.0263623
GABBR2	4.30372	6.04816	0.490913	0.00075	0.0168468
GALNT15	4.76195	2.7578	-0.788032	5e-05	0.00196926
GBP1	25.4186	16.7846	-0.598746	5e-05	0.00196926
GCLM	36.7083	26.3549	-0.478033	0.00015	0.00491208
GDF15	13.9225	21.7745	0.645218	5e-05	0.00196926
GFPT1	16.9968	9.76423	-0.799689	5e-05	0.00196926
GLCE	59.0506	40.1643	-0.556036	5e-05	0.00196926
GLO1	121.619	159.589	0.391987	0.00085	0.0186616
GLRX5	43.9922	32.676	-0.429017	0.00265	0.0448385
GNAI1	11.6795	15.7712	0.43332	0.0019	0.0345019
GNAI3	58.6419	42.2348	-0.473501	5e-05	0.00196926
GOLGA4	42.2555	29.2972	-0.528376	5e-05	0.00196926
GORASP2	37.0062	28.3828	-0.382751	0.00195	0.0351362
GPR116	22.3666	35.5352	0.6679	5e-05	0.00196926
GPR37	2.09072	3.17447	0.602511	0.0013	0.0256437
GPR56	8.13337	5.12411	-0.666553	5e-05	0.00196926
GPRC5A	25.1594	15.9984	-0.653169	5e-05	0.00196926
GRB14	9.35631	13.0421	0.479162	0.0015	0.0284805
GUCY1A3	0.405726	1.27579	1.65281	5e-05	0.00196926
GUCY1B3	1.12118	2.56245	1.19251	5e-05	0.00196926
GXYLT1	9.75544	13.7665	0.496883	0.0001	0.00353273
HABP4	6.52337	9.45365	0.535253	0.00085	0.0186616
HAUS6	15.7115	20.7392	0.40054	0.001	0.0211964
HDHD1	22.1541	14.7992	-0.582059	5e-05	0.00196926
HDHD2	9.04508	4.85435	-0.897854	5e-05	0.00196926
HECW2	23.4263	39.7472	0.762726	5e-05	0.00196926
HEY1	0.723047	2.21299	1.61383	5e-05	0.00196926
HIGD1A	58.4181	33.5899	-0.798388	5e-05	0.00196926
HIGD2A	68.4161	42.9894	-0.670355	5e-05	0.00196926
HIST1H1D	221.005	304.621	0.462935	5e-05	0.00196926
HIST1H2BB	233.271	321.789	0.464109	0.0006	0.014246
HIST1H2BM	174.392	249.05	0.514102	0.0002	0.00623422
HIVEP2	2.61269	3.78327	0.534098	0.0005	0.0124286
HMGB2	178.135	119.564	-0.575186	5e-05	0.00196926
HMGCS1	28.6499	40.7993	0.510016	0.0001	0.00353273
HMGN2	291.253	218.179	-0.416761	0.00025	0.00728625
HMOX1	43.2626	24.0169	-0.84907	5e-05	0.00196926
HOXD8	9.86294	14.1563	0.521356	0.0009	0.0195385
HPSE	5.1436	7.08423	0.461833	0.00135	0.0263623
HRASLS	2.16354	4.83223	1.1593	0.00045	0.0115553
HSPB1	79.9596	55.028	-0.539106	5e-05	0.00196926
HTR1D	2.47491	1.46168	-0.759746	0.0004	0.0105264
HTRA1	54.8883	76.6088	0.481011	5e-05	0.00196926
ICAM1	5.52041	3.13867	-0.814619	5e-05	0.00196926
ID1	32.8207	23.8147	-0.462754	0.003	0.0491899
IFFO2	8.84538	6.0998	-0.536162	0.0001	0.00353273
IFI27	138.946	189.934	0.450974	0.00035	0.00948907
IFI44L	1.6734	2.90542	0.795959	5e-05	0.00196926
IFI6	13.5619	61.6591	2.18476	5e-05	0.00196926
IFIT5	1.29661	2.8049	1.1132	5e-05	0.00196926
IFITM2	141.304	105.594	-0.420279	0.0016	0.0300367
IGF2R	13.7717	10.2848	-0.421192	0.00105	0.0217423
IL1RAPL1	1.29966	2.31348	0.83193	0.00025	0.00728625
IL1RL1	155.921	102.55	-0.604495	5e-05	0.00196926
IL32	26.2934	17.9748	-0.548721	0.0011	0.0224979
IL7R	2.07189	1.17553	-0.817637	5e-05	0.00196926
IL8	36.588	13.4207	-1.44691	5e-05	0.00196926
IMPA1	11.6752	8.70672	-0.423249	0.00305	0.0499395
INHBA	12.9325	18.8065	0.540231	0.0001	0.00353273
INSIG2	13.1471	6.44184	-1.0292	5e-05	0.00196926
INSR	2.15537	2.9758	0.465345	0.00285	0.0476007
IPO7	96.9838	68.5227	-0.501162	5e-05	0.00196926
ITGA1	1.6121	4.36773	1.43795	5e-05	0.00196926
ITGA2	46.7427	29.0538	-0.686016	5e-05	0.00196926
ITGA3	12.1453	8.07246	-0.589323	5e-05	0.00196926
ITGA4	4.80831	8.61748	0.841736	5e-05	0.00196926
ITGA6	106.024	82.3881	-0.363876	0.00155	0.0292393
ITPA	16.2888	11.2366	-0.535676	0.00235	0.0405871
ITPRIP	10.3564	13.8044	0.414608	0.0014	0.0271116
ITSN1	27.0884	18.8353	-0.524237	0.0001	0.00353273
JMY	2.61961	4.04308	0.626103	5e-05	0.00196926
KCNJ2	7.85268	11.3171	0.527251	5e-05	0.00196926
KIAA1033	53.4724	39.4768	-0.437789	0.0003	0.00842747
KIAA1211	3.97392	5.67717	0.514609	0.00035	0.00948907
KIAA1211L	1.14649	1.9424	0.760619	0.00045	0.0115553
KIAA1430	20.5254	15.1988	-0.433453	0.0008	0.0177308
KIAA1467	3.54402	5.57436	0.65342	5e-05	0.00196926
KIAA1549L	3.57936	5.23499	0.548484	5e-05	0.00196926
KIAA1609	7.75017	4.45733	-0.79805	5e-05	0.00196926
KIAA1715	5.16039	3.3936	-0.604663	5e-05	0.00196926
KIF5B	121.496	82.3454	-0.561145	5e-05	0.00196926
KLF4	0.724735	1.48784	1.0377	0.00015	0.00491208
KLHL15	3.20667	4.58588	0.51612	0.00065	0.0151858
KLHL2	12.0796	16.379	0.43927	0.0013	0.0256437
KPNA2	294.756	223.103	-0.401811	0.00075	0.0168468
KPNA6	45.0096	34.2758	-0.393044	0.00095	0.0203213
KRT18	173.456	134.439	-0.367617	0.0024	0.0412673
KRT19	6.87545	3.40796	-1.01255	5e-05	0.00196926
KRT7	46.0866	27.7129	-0.733792	5e-05	0.00196926
KRT80	3.90584	2.56176	-0.608496	0.0005	0.0124286
KSR2	1.18868	0.797512	-0.575788	0.00035	0.00948907
LAMB2	15.302	11.4168	-0.422561	0.00085	0.0186616
LAMB3	1.22873	0.666665	-0.882132	0.0003	0.00842747
LAMC2	2.99551	1.66087	-0.850866	5e-05	0.00196926
LASP1	70.7284	51.9535	-0.44507	0.0001	0.00353273
LAYN	0.648435	1.25184	0.949019	0.00095	0.0203213
LDB2	35.433	52.6695	0.571876	5e-05	0.00196926
LGALS1	1255.81	933.108	-0.4285	0.00025	0.00728625
LIMA1	62.0095	47.6785	-0.37915	0.0014	0.0271116
LIMS2	2.49277	1.20441	-1.04943	5e-05	0.00196926
LINC00520	5.10276	2.94894	-0.791079	5e-05	0.00196926
LINC00704	36.057	25.7755	-0.484279	0.00065	0.0151858
LIPG	29.5893	40.2325	0.443287	0.0004	0.0105264
LOC100129550	1.65897	2.46881	0.573525	0.0012	0.0242035
LOC158376	8.13441	5.44873	-0.578119	0.00195	0.0351362
LOC344887	1.73471	0.439312	-1.98138	5e-05	0.00196926
LOC646999	2.04549	3.67813	0.84653	5e-05	0.00196926
LOC730102	5.44101	8.05566	0.56613	0.0002	0.00623422
LPCAT2	23.454	18.192	-0.36653	0.00255	0.0434618
LPGAT1	20.3265	13.6263	-0.57697	5e-05	0.00196926
LRP11	15.6593	23.0164	0.555643	5e-05	0.00196926
LRRC49	3.2649	5.19771	0.670838	0.0002	0.00623422
LTBP1	24.6086	34.8913	0.503703	5e-05	0.00196926
LUM	0.927688	1.96126	1.08007	0.00025	0.00728625
LYRM7	6.19447	4.31477	-0.521697	0.0005	0.0124286
LYSMD2	8.73545	12.8512	0.556946	0.002	0.0357607
LYVE1	9.02575	5.19719	-0.796315	5e-05	0.00196926
MAEA	14.2037	9.5131	-0.578283	0.0002	0.00623422
MAK16	18.1675	11.8896	-0.611664	0.00015	0.00491208
MAOA	7.0436	4.92896	-0.51503	0.0004	0.0105264
MAP1LC3B	41.6652	25.9808	-0.681394	5e-05	0.00196926
MAP3K7	17.6109	12.755	-0.465407	0.0004	0.0105264
MAP4	62.4957	47.2944	-0.402087	0.0009	0.0195385
MAP7D1	14.4491	8.95284	-0.69056	5e-05	0.00196926
MAPK11	6.40206	3.94949	-0.696871	0.00015	0.00491208
MAPK8	26.1487	17.1413	-0.609259	0.0001	0.00353273
MAPRE1	97.8681	57.4305	-0.769022	5e-05	0.00196926
MARC1	1.65238	2.75128	0.73556	0.00105	0.0217423
MCAM	320.89	230.802	-0.475423	5e-05	0.00196926
MCL1	113.423	76.05	-0.576694	5e-05	0.00196926
MDM2	70.2178	91.9198	0.388539	0.0007	0.0160326
MEDAG	10.6585	15.6268	0.552021	0.0003	0.00842747
MEF2C	16.061	24.8479	0.629564	5e-05	0.00196926
METAP1	35.7613	23.666	-0.595582	5e-05	0.00196926
MFHAS1	4.50668	7.27395	0.690674	5e-05	0.00196926
MFN1	31.152	22.5941	-0.46338	0.00025	0.00728625
MGC16121	5.40651	2.5728	-1.07136	0.00035	0.00948907
MGLL	25.7236	19.7809	-0.37899	0.00275	0.0463958
MICALL1	9.26566	6.40469	-0.532764	0.00025	0.00728625
MLF1	3.31299	5.30247	0.678531	0.0001	0.00353273
MLLT11	40.7619	29.173	-0.482591	0.00025	0.00728625
MND1	7.36285	11.3768	0.627752	0.0013	0.0256437
MPZL2	105.969	71.9195	-0.559182	5e-05	0.00196926
MRPL16	46.9125	33.6767	-0.478221	0.0008	0.0177308
MRPL3	70.2197	45.9323	-0.612365	5e-05	0.00196926
MRPL51	214.919	164.604	-0.384797	0.0022	0.0385678
MSMO1	94.1152	72.4294	-0.377853	0.00145	0.0278486
MT1E	84.8369	54.7083	-0.632933	5e-05	0.00196926
MT1L	50.7298	32.8868	-0.625324	0.00135	0.0263623
MT2A	862.737	635.753	-0.440454	0.0003	0.00842747
MTHFD2	51.8374	70.3082	0.439699	0.00025	0.00728625
MTMR1	11.673	8.24272	-0.501981	0.00055	0.0133581
MTMR2	36.8017	23.9096	-0.622186	5e-05	0.00196926
MUT	11.3139	8.21142	-0.462398	0.00055	0.0133581
MVP	42.3993	26.6569	-0.669535	5e-05	0.00196926
MXD1	3.04594	2.07575	-0.553257	0.001	0.0211964
MXI1	2.15668	4.57445	1.08478	5e-05	0.00196926
MYADM	20.1275	13.6724	-0.55791	0.0002	0.00623422
MYH10	40.6323	31.167	-0.382607	0.0014	0.0271116
MYL9	36.1535	25.2032	-0.520527	0.00035	0.00948907
MYO1C	41.9457	30.582	-0.455839	0.00015	0.00491208
MYO9B	10.3871	6.65757	-0.641724	5e-05	0.00196926
NAA30	15.52	11.2687	-0.461807	0.00085	0.0186616
NACC2	5.33468	3.46828	-0.621183	5e-05	0.00196926
NAE1	69.4624	36.5857	-0.924951	5e-05	0.00196926
NCKAP1	109.667	73.352	-0.580222	5e-05	0.00196926
NCS1	18.2948	13.5283	-0.435457	0.00045	0.0115553
NDFIP1	39.6936	21.8598	-0.860626	5e-05	0.00196926
NEAT1	31.8037	41.4316	0.381538	0.0012	0.0242035
NEDD4	22.5639	16.0331	-0.492957	5e-05	0.00196926
NFE2L2	35.5074	22.8596	-0.635321	5e-05	0.00196926
NFKB2	3.36051	2.12549	-0.660884	0.0006	0.014246
NLRP2	6.32664	4.20925	-0.587878	0.00035	0.00948907
NMT2	32.2123	23.5423	-0.452358	0.00035	0.00948907
NOS3	6.15664	3.61827	-0.766842	5e-05	0.00196926
NPAS2	5.56332	8.08102	0.538591	0.0003	0.00842747
NPEPPS	26.4518	17.2403	-0.617585	5e-05	0.00196926
NQO1	190.653	101.027	-0.916208	5e-05	0.00196926
NRBP2	3.41195	2.18409	-0.643568	0.0004	0.0105264
NRG3	0.839421	1.98012	1.23812	5e-05	0.00196926
NRIP3	13.9343	19.6732	0.497592	0.00015	0.00491208
NRK	5.64651	4.21508	-0.421798	0.003	0.0491899
NTM	0.9113	1.62509	0.834521	0.0012	0.0242035
NTN4	64.2038	49.1888	-0.38433	0.00115	0.0233566
NUDT11	4.83042	8.79575	0.864658	5e-05	0.00196926
NUDT21	61.5263	43.4845	-0.5007	5e-05	0.00196926
NUP35	13.7786	19.7753	0.52127	0.00065	0.0151858
NUP54	34.2894	19.6315	-0.804588	5e-05	0.00196926
OGFRL1	32.7341	24.5489	-0.415139	0.0029	0.0481598
OIP5-AS1	22.5485	30.2498	0.423892	0.0025	0.0427346
OPTN	42.0264	31.4267	-0.419306	0.0006	0.014246
OSGIN1	2.04162	0.944075	-1.11274	0.00025	0.00728625
OSTM1	12.254	9.00227	-0.444896	0.001	0.0211964
P2RY1	1.04301	2.23323	1.09838	5e-05	0.00196926
P4HB	236.778	180.266	-0.393406	0.0009	0.0195385
PAK1	7.10142	9.75391	0.457873	0.0019	0.0345019
PAQR3	12.2917	17.3969	0.501143	5e-05	0.00196926
PBK	45.0234	26.9835	-0.738595	5e-05	0.00196926
PCDH17	0.47718	1.81683	1.92882	5e-05	0.00196926
PCDH18	1.25206	2.81622	1.16945	5e-05	0.00196926
PCTP	10.6301	15.526	0.546521	0.0002	0.00623422
PCYOX1L	6.55332	9.17426	0.485364	0.0022	0.0385678
PDCD10	54.0243	40.3093	-0.422496	0.00175	0.0324348
PDCD6	78.0196	40.2389	-0.955247	5e-05	0.00196926
PDE2A	3.93613	2.66222	-0.564151	0.00095	0.0203213
PDE3A	7.7934	10.4235	0.419519	0.00115	0.0233566
PDE3B	0.823958	1.58328	0.942271	5e-05	0.00196926
PDE8A	16.0968	21.6153	0.42528	0.0013	0.0256437
PELI2	4.49055	6.42209	0.516152	0.00045	0.0115553
PERP	34.8175	25.3468	-0.458012	0.0001	0.00353273
PGAM1	254.193	163.688	-0.63497	5e-05	0.00196926
PGD	228.775	168.13	-0.44435	0.00015	0.00491208
PGGT1B	12.7764	8.25746	-0.629711	5e-05	0.00196926
PGM2L1	11.4285	8.27852	-0.465195	0.0001	0.00353273
PHKB	21.0644	15.9674	-0.399676	0.00105	0.0217423
PHTF2	10.6403	6.13169	-0.795179	5e-05	0.00196926
PHYH	6.1588	9.0332	0.552587	0.00205	0.0363758
PIK3C2A	66.1355	50.3834	-0.392475	0.0007	0.0160326
PIP4K2A	18.8988	25.9147	0.455474	0.00055	0.0133581
PIP5K1C	4.67018	2.88402	-0.695395	5e-05	0.00196926
PIR	125.444	97.7915	-0.359259	0.0022	0.0385678
PKIA	14.9835	26.1223	0.801903	5e-05	0.00196926
PKP2	10.1886	7.29726	-0.481529	0.00075	0.0168468
PLAT	30.6594	44.2351	0.528862	5e-05	0.00196926
PLEKHA1	27.477	20.0124	-0.457332	0.0002	0.00623422
PLEKHA2	3.87135	2.12135	-0.867851	5e-05	0.00196926
PLEKHG4	3.57429	2.25688	-0.663328	0.00015	0.00491208
PLGRKT	17.3359	11.5246	-0.589049	0.00105	0.0217423
PLP2	142.777	109.202	-0.386759	0.0016	0.0300367
PLS1	0.984051	1.5706	0.674515	0.0023	0.0399604
PM20D2	7.47749	10.373	0.472203	0.0007	0.0160326
PNMA2	5.1823	2.99313	-0.791939	5e-05	0.00196926
PNP	97.4773	127.864	0.391478	0.0005	0.0124286
POLR2L	52.9599	36.5456	-0.535203	0.00035	0.00948907
POLR3G	30.2636	18.5408	-0.706882	5e-05	0.00196926
POLR3GL	28.348	20.2714	-0.483802	0.00165	0.0307771
PPAT	15.1636	21.8425	0.526522	0.0001	0.00353273
PPIB	417.205	326.007	-0.355854	0.00295	0.048575
PPIP5K2	23.0769	14.5267	-0.667742	5e-05	0.00196926
PPM1J	0.399412	1.33721	1.74328	0.00165	0.0307771
PPP1CC	149.152	117.144	-0.348498	0.00295	0.048575
PRCP	122.512	164.97	0.429273	0.0003	0.00842747
PRKAA1	32.4306	24.621	-0.397468	0.00095	0.0203213
PRKAA2	1.57923	2.25214	0.512072	0.0015	0.0284805
PRKACB	60.9061	34.6575	-0.81342	5e-05	0.00196926
PRKCA	9.81851	7.59369	-0.370703	0.0026	0.0441848
PRKCD	4.18607	2.76659	-0.597488	0.0011	0.0224979
PRKCE	14.8676	8.94866	-0.732432	5e-05	0.00196926
PRNP	79.311	56.5197	-0.488767	5e-05	0.00196926
PRR5L	2.08436	3.17442	0.606889	0.0016	0.0300367
PRRC2C	36.6067	46.8778	0.356796	0.00235	0.0405871
PSMB1	237.489	179.793	-0.401529	0.0006	0.014246
PSTPIP2	5.45987	8.167	0.58094	0.00025	0.00728625
PTCHD4	5.86048	11.747	1.0032	5e-05	0.00196926
PTGR1	114.167	70.0843	-0.703987	5e-05	0.00196926
PTHLH	0.394169	1.26059	1.67722	0.0025	0.0427346
PTPN13	1.73663	2.74067	0.658236	5e-05	0.00196926
PTPRB	45.6016	66.9628	0.554276	5e-05	0.00196926
PTPRD	3.49799	5.00162	0.515868	0.00015	0.00491208
PTPRJ	6.67564	3.89944	-0.775638	5e-05	0.00196926
PTTG1IP	173.741	130.825	-0.409296	0.00055	0.0133581
PTX3	308.841	218.529	-0.499035	0.0015	0.0284805
PURB	10.6492	7.62362	-0.482197	0.00025	0.00728625
RAB27A	8.9945	4.94586	-0.862822	5e-05	0.00196926
RAP2A	34.3511	45.7739	0.41417	0.00045	0.0115553
RAPGEF4	4.74738	6.63798	0.483613	0.00205	0.0363758
RASA1	32.3768	24.3808	-0.409218	0.0014	0.0271116
RASGRF2	0.928244	1.87479	1.01415	0.0023	0.0399604
RASGRP3	5.15393	9.572	0.893147	5e-05	0.00196926
RASSF2	12.8181	7.81399	-0.714045	5e-05	0.00196926
RB1CC1	22.7058	15.3942	-0.560675	5e-05	0.00196926
RBPJ	15.1541	8.88515	-0.770243	5e-05	0.00196926
RDX	62.8155	101.483	0.692053	5e-05	0.00196926
RELL1	59.0302	45.0313	-0.390524	0.0013	0.0256437
RFC1	34.7834	24.9803	-0.477612	5e-05	0.00196926
RGCC	27.5762	67.5641	1.29283	5e-05	0.00196926
RGL1	10.479	14.3961	0.458175	0.0006	0.014246
RGS10	13.9983	20.0023	0.514916	0.00285	0.0476007
RGS5	140.526	179.797	0.355524	0.003	0.0491899
RHEBL1	2.37315	4.55248	0.939851	0.0004	0.0105264
RHOBTB1	14.7076	20.5168	0.480241	0.0002	0.00623422
RHOD	4.58156	2.1631	-1.08274	5e-05	0.00196926
RMDN1	12.2871	8.07298	-0.605976	5e-05	0.00196926
RNF122	2.99819	4.89137	0.706148	0.0005	0.0124286
RNH1	16.3052	11.1964	-0.542297	0.0005	0.0124286
ROBO2	1.55149	0.848613	-0.870476	5e-05	0.00196926
RPIA	14.5066	10.1756	-0.511597	0.00135	0.0263623
RPL22L1	99.2335	64.1774	-0.628762	5e-05	0.00196926
RRAS	30.2791	19.9677	-0.600654	5e-05	0.00196926
RTN4	230.023	121.231	-0.924017	5e-05	0.00196926
S100A4	1.14673	0	#NAME?	5e-05	0.00196926
S1PR3	11.01	7.57182	-0.540105	0.00025	0.00728625
SAMD5	3.00851	4.2774	0.507684	0.0011	0.0224979
SCD	105.248	135.441	0.363874	0.00265	0.0448385
SCHIP1	31.2852	20.4618	-0.612551	0.00015	0.00491208
SCRIB	2.69416	1.8678	-0.528493	0.00295	0.048575
SCYL2	41.4532	32.3187	-0.359113	0.00295	0.048575
SECISBP2L	20.7849	15.435	-0.429332	0.0004	0.0105264
SEL1L3	35.4535	17.3623	-1.02997	5e-05	0.00196926
SELO	2.10872	1.07696	-0.969394	0.00015	0.00491208
SEMA4F	1.72286	2.95295	0.777353	5e-05	0.00196926
SEMA6D	4.15231	6.73966	0.698761	5e-05	0.00196926
SERINC3	70.5077	54.1847	-0.379895	0.00215	0.0380344
SERPINE2	6.88179	10.0535	0.546841	0.00055	0.0133581
SESN3	10.1053	6.86947	-0.556842	5e-05	0.00196926
SFRP1	1.50523	2.59248	0.784351	5e-05	0.00196926
SFXN4	13.1065	18.7067	0.513277	0.0015	0.0284805
SGPL1	7.39223	5.0546	-0.548412	0.00015	0.00491208
SH3BGRL2	14.1031	19.0177	0.431333	0.00035	0.00948907
SH3D19	46.891	34.1579	-0.457093	0.00015	0.00491208
SH3RF1	9.76227	14.3936	0.560138	0.0001	0.00353273
SH3TC1	6.31898	4.30745	-0.552859	0.00055	0.0133581
SHCBP1	36.9925	24.4486	-0.597478	5e-05	0.00196926
SIPA1L2	4.274	6.09052	0.51098	0.00025	0.00728625
SIRPA	13.9788	10.4479	-0.420029	0.0021	0.0372064
SKP1	151.584	117.125	-0.372064	0.00205	0.0363758
SLC15A4	10.4005	7.52928	-0.466075	0.0025	0.0427346
SLC16A1	96.6363	67.5585	-0.516427	5e-05	0.00196926
SLC16A3	19.9831	12.4162	-0.686553	5e-05	0.00196926
SLC20A2	9.90285	5.90146	-0.746772	5e-05	0.00196926
SLC26A2	16.5998	12.3373	-0.428144	0.0005	0.0124286
SLC2A3	13.5711	25.7997	0.926814	5e-05	0.00196926
SLC35A2	9.67234	5.76587	-0.746328	5e-05	0.00196926
SLC35A3	7.52978	5.18322	-0.538759	0.0001	0.00353273
SLC35B4	10.62	6.30134	-0.753049	5e-05	0.00196926
SLC38A6	11.6619	8.27684	-0.494649	0.00295	0.048575
SLC39A9	32.5968	21.7858	-0.581346	5e-05	0.00196926
SLC44A1	37.2964	19.6234	-0.926461	5e-05	0.00196926
SLC46A3	1.20861	2.18478	0.854138	5e-05	0.00196926
SLC6A15	2.3726	6.13612	1.37086	5e-05	0.00196926
SLC7A11	62.7328	41.5416	-0.594662	5e-05	0.00196926
SLC7A2	17.3909	22.3359	0.361035	0.0028	0.0470352
SLFN5	10.9881	7.97936	-0.461592	0.00075	0.0168468
SMARCA1	19.3423	13.3445	-0.535511	5e-05	0.00196926
SMARCA4	12.8908	8.41478	-0.615342	5e-05	0.00196926
SMARCD3	1.1299	2.4139	1.09518	0.0001	0.00353273
SMEK2	32.4249	21.2258	-0.611279	5e-05	0.00196926
SMIM13	10.9378	17.3045	0.661822	5e-05	0.00196926
SMOX	2.67423	4.91472	0.877988	5e-05	0.00196926
SNN	12.3077	6.83626	-0.848283	0.0006	0.014246
SNRPC	43.4518	70.0898	0.689788	5e-05	0.00196926
SNTB1	0.404415	1.10688	1.4526	5e-05	0.00196926
SNX10	2.08958	1.07956	-0.952773	0.0001	0.00353273
SOBP	0.79851	1.34276	0.749821	0.00015	0.00491208
SOCS3	7.56078	13.9471	0.883358	5e-05	0.00196926
SORBS1	0.811855	1.36837	0.75316	0.00035	0.00948907
SORBS2	13.9681	9.8281	-0.507149	5e-05	0.00196926
SOX4	29.5214	39.2725	0.411757	0.0007	0.0160326
SPAG9	27.8684	21.1557	-0.397585	0.00075	0.0168468
SPCS3	82.2055	46.614	-0.818472	5e-05	0.00196926
SPOCD1	7.81529	4.69978	-0.733707	5e-05	0.00196926
SPOPL	5.03599	7.33315	0.542159	0.0001	0.00353273
SPRED2	1.31382	0.829105	-0.664145	0.0025	0.0427346
SPRY4	2.81914	4.21698	0.580953	0.00025	0.00728625
SPTAN1	92.3672	71.9983	-0.359417	0.0024	0.0412673
SQSTM1	112.207	78.1553	-0.521742	0.0002	0.00623422
SRBD1	12.943	9.40458	-0.460741	0.00115	0.0233566
SRGAP2D	6.01682	9.06086	0.590646	0.00225	0.0392672
SSH1	7.01717	10.0454	0.517577	0.0003	0.00842747
ST8SIA4	4.30191	7.52735	0.807164	5e-05	0.00196926
STAT3	31.2821	41.9505	0.423352	0.0003	0.00842747
STAU2	24.2688	16.3038	-0.573888	5e-05	0.00196926
STC1	2.66235	7.91141	1.57123	5e-05	0.00196926
STK3	8.56759	6.03718	-0.505016	0.0013	0.0256437
STMN1	395.431	210.559	-0.9092	5e-05	0.00196926
STOM	113.622	170.311	0.583921	5e-05	0.00196926
STOML1	2.39801	1.35328	-0.825379	0.0007	0.0160326
STRADB	18.7515	24.888	0.408443	0.0022	0.0385678
STX4	16.5328	11.8137	-0.484867	0.00255	0.0434618
SWAP70	62.5614	96.0516	0.618538	5e-05	0.00196926
SYNM	2.81142	5.47652	0.961958	5e-05	0.00196926
SYT1	3.31474	6.47143	0.96519	5e-05	0.00196926
SZRD1	42.4335	29.9031	-0.50491	5e-05	0.00196926
TAF4B	1.96096	3.11055	0.665609	0.00035	0.00948907
TAF7L	0.918789	1.77888	0.95316	0.0005	0.0124286
TAF9B	22.744	15.7902	-0.52646	5e-05	0.00196926
TAGLN	28.6802	14.6176	-0.972347	0.0002	0.00623422
TALDO1	160.025	115.117	-0.475203	5e-05	0.00196926
TAOK1	29.1997	21.9112	-0.41428	0.00045	0.0115553
TCTEX1D1	2.38354	4.2478	0.83361	5e-05	0.00196926
TDGF1	1.0298	0.356923	-1.52868	0.00105	0.0217423
TEF	1.00269	1.87117	0.900071	5e-05	0.00196926
TEX15	0.831387	1.38088	0.731997	0.0001	0.00353273
TEX261	37.6582	26.2482	-0.520746	5e-05	0.00196926
TFEC	14.5384	10.3025	-0.496881	0.00015	0.00491208
TFPI2	15.6263	34.4306	1.13972	5e-05	0.00196926
TGFB1I1	10.0104	6.40621	-0.643959	5e-05	0.00196926
THAP5	11.2117	7.37516	-0.604257	5e-05	0.00196926
TIMM23	89.0906	62.782	-0.504922	0.0001	0.00353273
TINAGL1	105.899	79.0487	-0.421879	0.0005	0.0124286
TINF2	25.8687	18.7717	-0.462649	0.00075	0.0168468
TM4SF18	32.1447	44.0831	0.455645	0.0002	0.00623422
TM7SF3	29.6839	21.901	-0.438684	0.0002	0.00623422
TMED2	224.028	171.932	-0.381841	0.00155	0.0292393
TMED5	23.2138	17.0661	-0.443848	0.00015	0.00491208
TMEM156	1.25619	2.29645	0.870349	0.0013	0.0256437
TMEM173	11.2081	15.6127	0.478183	0.0009	0.0195385
TMEM19	13.5428	9.25717	-0.548882	0.0002	0.00623422
TMEM30A	168.762	116.009	-0.540757	5e-05	0.00196926
TMEM97	23.7668	36.4515	0.617033	5e-05	0.00196926
TMOD3	60.5074	44.5579	-0.441432	5e-05	0.00196926
TMSB15A	2.31838	5.52269	1.25226	0.00035	0.00948907
TMTC2	2.16173	3.15649	0.546139	0.00205	0.0363758
TMTC4	9.29793	12.7636	0.457049	0.0008	0.0177308
TNFAIP1	24.3613	15.4466	-0.657307	0.0011	0.0224979
TNFAIP3	1.39888	2.39685	0.776862	5e-05	0.00196926
TNFAIP8L3	37.8539	83.9781	1.14957	5e-05	0.00196926
TNFSF18	29.7637	18.4648	-0.688778	0.0001	0.00353273
TNKS2	21.7955	13.5434	-0.686442	5e-05	0.00196926
TNS1	3.18821	2.27583	-0.486353	0.00095	0.0203213
TNS3	6.45395	4.27438	-0.594467	5e-05	0.00196926
TP53INP1	26.751	16.8046	-0.670733	5e-05	0.00196926
TP53INP2	3.35535	2.30359	-0.54258	0.00265	0.0448385
TPD52	5.71177	4.10993	-0.474825	0.00295	0.048575
TPD52L2	64.9583	50.1968	-0.371919	0.00125	0.0250818
TPI1	477.655	368.047	-0.37608	0.0011	0.0224979
TPM4	781.957	593.688	-0.397384	0.00145	0.0278486
TRAF3IP1	6.52726	4.70147	-0.473368	0.00185	0.0338576
TRAF7	21.3958	15.1797	-0.495184	0.00025	0.00728625
TRAPPC1	55.3989	37.166	-0.575874	0.00025	0.00728625
TRIM16	8.37703	5.38367	-0.637849	5e-05	0.00196926
TRIM16L	5.45218	3.02917	-0.847911	5e-05	0.00196926
TRIM2	3.79157	5.31037	0.486016	0.0008	0.0177308
TRIM22	52.6404	38.9774	-0.433535	0.0003	0.00842747
TRNP1	9.57765	6.35918	-0.590831	0.0004	0.0105264
TRPC4	0.922271	2.57166	1.47944	5e-05	0.00196926
TRPV2	3.01974	1.63502	-0.88512	5e-05	0.00196926
TSPAN13	17.7474	28.5321	0.684975	5e-05	0.00196926
TUBA1A	278.321	208.432	-0.417169	0.0004	0.0105264
TUBA4A	11.6477	5.98573	-0.960441	0.00045	0.0115553
TVP23B	11.5566	8.11265	-0.510468	0.002	0.0357607
TXNDC12	36.3155	26.4062	-0.459709	0.00065	0.0151858
TXNDC16	2.97699	5.21244	0.808104	5e-05	0.00196926
TXNIP	26.1347	39.4471	0.593954	5e-05	0.00196926
TXNRD1	482.952	295.399	-0.709213	5e-05	0.00196926
UBE2D1	12.9894	8.65015	-0.586542	5e-05	0.00196926
UBE2E1	93.0676	55.0756	-0.756865	5e-05	0.00196926
UBE2H	35.7637	23.758	-0.590079	5e-05	0.00196926
UCHL1	342.455	218.517	-0.648171	5e-05	0.00196926
UCHL3	61.6252	45.4808	-0.438263	0.0012	0.0242035
USP5	38.8108	29.9747	-0.372717	0.0028	0.0470352
VAMP5	33.3707	23.0785	-0.532033	0.00195	0.0351362
VASP	47.8425	33.9222	-0.496065	5e-05	0.00196926
VAT1L	0.467756	1.57941	1.75556	5e-05	0.00196926
VAV3	0.412966	0.956058	1.21107	5e-05	0.00196926
VCAN	1.54915	3.36783	1.12034	5e-05	0.00196926
VCL	114.328	82.0707	-0.478245	5e-05	0.00196926
VDAC1	249.918	195.511	-0.354203	0.0027	0.0456183
VPS4B	26.9585	17.2693	-0.64253	5e-05	0.00196926
WASF1	6.87777	9.42732	0.454907	0.0022	0.0385678
WDR1	231.901	175.708	-0.40033	0.00055	0.0133581
XRN1	11.8646	8.35202	-0.506471	5e-05	0.00196926
YTHDF3	23.1717	15.319	-0.597042	5e-05	0.00196926
YWHAZ	385.327	261.953	-0.556774	5e-05	0.00196926
ZDHHC20	31.4591	15.0089	-1.06766	5e-05	0.00196926
ZDHHC7	20.0037	14.8767	-0.427213	0.0017	0.0316591
ZFP37	0.86642	1.61607	0.89935	0.0005	0.0124286
ZFYVE20	7.47821	9.90143	0.404944	0.00195	0.0351362
ZMYND8	19.7417	13.9754	-0.498362	0.00025	0.00728625
ZNF24	22.3299	16.6961	-0.419465	0.00065	0.0151858
ZNF485	1.60951	2.78761	0.792407	0.0011	0.0224979
ZNF512B	4.51179	2.76645	-0.705661	0.00075	0.0168468
ZNF711	2.1849	3.35271	0.617758	0.00055	0.0133581
ZSCAN31	11.0617	6.50273	-0.766451	5e-05	0.00196926
ZYX	36.3251	26.9207	-0.432253	0.00115	0.0233566

## Sheet: miR-539 in HUVSMC
test_id	Ctrl	miR539	log2(fold_change)	fold	p_value	q_value
ABHD13	4.62674	6.71573	0.53755	1.45151	0.00015	0.017097
ADAM12	2.95602	4.76268	0.688115	1.61118	5e-05	0.00742368
ADM	33.489	21.5679	-0.634804	0.644028	5e-05	0.00742368
AKAP9	8.49485	11.9352	0.490564	1.40499	0.0002	0.0205164
AKT1	40.9231	28.8033	-0.506682	0.703839	5e-05	0.00742368
ALDH1A3	2.83773	4.27374	0.590762	1.50604	0.0007	0.0426962
ALDH3B1	8.14057	5.28983	-0.621909	0.649811	0.00025	0.022935
AMIGO2	11.6082	16.9552	0.546591	1.46063	5e-05	0.00742368
AMPD3	3.33432	2.07177	-0.686528	0.621347	0.0001	0.0128227
ANKRD13C	7.3367	10.1496	0.468219	1.3834	0.00085	0.048198
APH1A	55.5344	40.5378	-0.454113	0.729959	0.0004	0.0315636
APPL2	8.72387	12.4803	0.516616	1.4306	0.00035	0.0284129
ARMCX1	15.4724	22.4587	0.537578	1.45153	0.0001	0.0128227
ARRDC4	40.9004	56.1863	0.458106	1.37374	0.00025	0.022935
ASPH	123.009	219.818	0.837553	1.78702	5e-05	0.00742368
ATL3	64.5698	99.823	0.628514	1.54597	5e-05	0.00742368
B4GALT4	18.9617	25.8084	0.444752	1.36108	0.0009	0.0495395
BCAP29	11.5727	18.3355	0.663911	1.58437	5e-05	0.00742368
BCAT2	14.3836	9.85073	-0.546118	0.68486	0.00065	0.0409754
BCL7A	1.75155	0.954266	-0.876166	0.544813	5e-05	0.00742368
BLZF1	16.7565	23.4505	0.484893	1.39948	0.0004	0.0315636
BRAT1	1.71281	0.956371	-0.840721	0.558364	0.0009	0.0495395
BTG3	9.39545	14.6756	0.643382	1.56199	0.00015	0.017097
C1GALT1	11.8141	17.8744	0.597392	1.51298	5e-05	0.00742368
C20orf194	10.3983	7.10054	-0.550347	0.682856	5e-05	0.00742368
C5orf51	6.72622	10.2915	0.613585	1.53006	5e-05	0.00742368
CAB39	26.802	37.4024	0.480792	1.39551	0.00025	0.022935
CABLES1	3.27313	2.02691	-0.691388	0.619258	5e-05	0.00742368
CACUL1	16.2637	22.418	0.463	1.37841	0.00045	0.0336278
CAPG	44.691	28.1106	-0.668872	0.628998	5e-05	0.00742368
CAPN7	9.72825	13.4657	0.469039	1.38419	0.00045	0.0336278
CAPRIN2	14.4196	20.4315	0.502767	1.41693	0.0003	0.0254526
CARD10	1.25933	0.69251	-0.862754	0.549902	0.0006	0.0389103
CARHSP1	21.6003	14.3732	-0.58767	0.665417	5e-05	0.00742368
CAV2	55.7407	79.283	0.508281	1.42235	5e-05	0.00742368
CCDC88A	14.7516	20.4463	0.470968	1.38604	0.0003	0.0254526
CCNL1	14.4149	20.069	0.477404	1.39224	0.00045	0.0336278
CCNYL1	7.60345	5.16102	-0.558998	0.678773	0.0001	0.0128227
CDC42SE2	11.3628	16.5604	0.543421	1.45742	0.00015	0.017097
CDK6	32.3526	23.851	-0.439835	0.737219	0.00045	0.0336278
CDR1	3.63971	7.6519	1.07199	2.10233	5e-05	0.00742368
CDS2	8.77396	6.49812	-0.433207	0.740614	0.0009	0.0495395
CFL2	53.3222	73.0146	0.45345	1.36931	0.0003	0.0254526
CKAP4	225.802	155.165	-0.541255	0.687173	5e-05	0.00742368
COMMD10	12.981	20.5602	0.663454	1.58387	5e-05	0.00742368
CPA4	101.593	73.4375	-0.468212	0.72286	0.00025	0.022935
CRISPLD2	49.0755	31.7494	-0.628273	0.64695	5e-05	0.00742368
CSRP1	279.574	146.161	-0.935669	0.5228	5e-05	0.00742368
CTDSP1	11.3762	7.89505	-0.526992	0.694	0.0005	0.0359363
CTNNB1	185.226	259.973	0.489078	1.40355	0.0003	0.0254526
CUEDC2	27.8867	19.2775	-0.53266	0.691279	0.00055	0.0371629
CXCL1	30.4785	18.5261	-0.718234	0.607841	5e-05	0.00742368
CXCL2	7.48485	4.50003	-0.734039	0.601218	0.0007	0.0426962
CXorf38	4.26847	7.01305	0.716324	1.64299	5e-05	0.00742368
CYB5R4	7.2127	10.5773	0.552364	1.46649	0.00055	0.0371629
CYBRD1	43.4445	60.2832	0.472582	1.38759	0.00015	0.017097
CYC1	45.834	32.9492	-0.476176	0.718881	0.0006	0.0389103
DDAH1	66.6735	90.9238	0.447544	1.36372	0.0003	0.0254526
DENND6A	3.56206	5.61269	0.655981	1.57569	5e-05	0.00742368
DGKZ	4.88407	3.23801	-0.592976	0.662974	0.0006	0.0389103
DICER1	19.0885	26.4746	0.471905	1.38694	0.00045	0.0336278
DOCK10	3.18033	4.82664	0.601842	1.51765	5e-05	0.00742368
DPH3	19.4958	26.7544	0.456616	1.37232	0.00055	0.0371629
DPY19L3	6.93987	10.8219	0.640971	1.55938	5e-05	0.00742368
DYRK2	3.21323	4.67804	0.541881	1.45587	0.00025	0.022935
ECI1	10.0215	5.87557	-0.770295	0.586298	5e-05	0.00742368
EIF2A	22.651	37.5581	0.729553	1.65813	5e-05	0.00742368
EML4	20.3113	28.5149	0.489429	1.40389	0.00025	0.022935
ENTPD4	14.4825	20.7966	0.522044	1.43599	5e-05	0.00742368
ERLIN1	25.6176	36.5779	0.513839	1.42784	0.00015	0.017097
ERLIN2	19.3911	30.4567	0.651362	1.57065	5e-05	0.00742368
ETNK2	2.27359	1.25915	-0.85252	0.553817	0.00035	0.0284129
EXTL2	40.2405	54.635	0.441177	1.35771	0.0005	0.0359363
FAM219B	18.899	25.8982	0.454543	1.37035	0.00055	0.0371629
FAM76B	2.42669	3.65425	0.590586	1.50586	0.0009	0.0495395
FAR1	19.4881	26.1262	0.422905	1.34062	0.0006	0.0389103
FASTK	7.86458	4.36336	-0.849929	0.554812	5e-05	0.00742368
FBXO33	4.37743	7.4733	0.771662	1.70724	5e-05	0.00742368
FGF1	2.02175	3.82896	0.921352	1.89389	5e-05	0.00742368
FGF2	31.0428	45.3114	0.545613	1.45964	0.00015	0.017097
FLNC	13.551	9.84608	-0.460774	0.726596	0.0002	0.0205164
FNIP2	1.97719	2.90874	0.556947	1.47115	0.0006	0.0389103
FSCN1	25.0291	16.9071	-0.565982	0.675495	5e-05	0.00742368
GALK1	4.19661	2.24151	-0.904755	0.534123	0.0008	0.0470167
GNA13	11.9598	19.0128	0.668777	1.58972	5e-05	0.00742368
GNB4	38.621	51.9927	0.428924	1.34623	0.00085	0.048198
GPRC5A	52.0875	29.5474	-0.817904	0.567265	5e-05	0.00742368
GREM1	14.8636	20.6449	0.474001	1.38896	0.0002	0.0205164
GRN	21.6369	15.0229	-0.526327	0.69432	0.0002	0.0205164
GUK1	69.7764	48.8526	-0.514304	0.700131	0.0003	0.0254526
GXYLT1	6.01826	9.69311	0.687614	1.61062	5e-05	0.00742368
HGF	4.88815	7.85177	0.68373	1.60629	0.00035	0.0284129
HINT3	6.64732	9.55519	0.523512	1.43745	0.0005	0.0359363
HIST1H1C	116.113	84.8896	-0.451869	0.731095	0.00065	0.0409754
HNRNPF	73.5072	46.7862	-0.651801	0.636485	5e-05	0.00742368
HNRNPR	48.7269	68.8717	0.499193	1.41342	5e-05	0.00742368
HSPG2	2.16817	1.4456	-0.584809	0.666738	0.0002	0.0205164
ID1	10.6955	6.29455	-0.764831	0.588522	0.00025	0.022935
ID3	17.7667	10.3041	-0.78595	0.57997	5e-05	0.00742368
IFITM2	84.3004	58.5965	-0.524724	0.695092	0.00025	0.022935
IGFBP4	103.146	75.2259	-0.455383	0.729317	0.0002	0.0205164
IGFBP6	33.6002	23.3441	-0.525411	0.694761	0.00055	0.0371629
IL1RAP	8.89077	12.756	0.520798	1.43475	0.0009	0.0495395
IL33	48.4921	71.0774	0.551642	1.46575	5e-05	0.00742368
IP6K1	8.32289	5.80131	-0.520707	0.69703	0.00045	0.0336278
ITGA2	42.7113	60.5155	0.502685	1.41685	0.0001	0.0128227
ITGA4	49.5408	68.3958	0.46529	1.38059	0.0008	0.0470167
KIAA0232	5.98506	8.17481	0.44982	1.36587	0.00075	0.0452567
KLHL11	4.66877	7.17405	0.619746	1.5366	0.00035	0.0284129
KLHL2	5.37265	7.92263	0.560346	1.47462	0.00065	0.0409754
KLHL28	3.20602	5.36532	0.74288	1.67351	5e-05	0.00742368
KRTAP1-5	5.6927	10.1375	0.832511	1.78078	0.00015	0.017097
LETM1	15.2076	8.85469	-0.78028	0.582254	5e-05	0.00742368
LOC646329	7.68878	12.2572	0.672798	1.59416	5e-05	0.00742368
LPIN1	20.0451	27.7909	0.471362	1.38642	0.0006	0.0389103
LRRC45	1.1897	0.531035	-1.16372	0.44636	0.0008	0.0470167
LY6E	34.195	24.2726	-0.494454	0.70983	0.00085	0.048198
MARCKSL1	41.3313	28.8555	-0.518387	0.698152	0.0003	0.0254526
METAP2	34.132	47.4606	0.475607	1.3905	0.0002	0.0205164
MGMT	5.66461	3.22024	-0.814812	0.568483	0.0007	0.0426962
MPG	16.8042	10.2628	-0.711396	0.610729	0.00035	0.0284129
MTAP	15.1977	20.8614	0.456984	1.37267	0.0003	0.0254526
NAPG	16.8465	25.8556	0.618029	1.53478	5e-05	0.00742368
NCOR2	1.29178	0.825859	-0.645391	0.639319	0.00085	0.048198
NDUFA11	42.2654	28.9786	-0.544488	0.685635	0.00055	0.0371629
NDUFB7	25.2057	15.9725	-0.658155	0.633688	0.00065	0.0409754
NEDD4	28.7947	41.7509	0.536002	1.44995	5e-05	0.00742368
NELFB	7.82482	5.1499	-0.603511	0.65815	0.0003	0.0254526
NPTN	55.9448	79.1068	0.499797	1.41401	5e-05	0.00742368
NT5E	135.129	210.518	0.639607	1.5579	5e-05	0.00742368
OSTM1	14.0832	20.3998	0.534584	1.44852	5e-05	0.00742368
PCDH10	4.7719	6.92212	0.536651	1.4506	0.0003	0.0254526
PDCD4	11.7125	18.4987	0.659374	1.5794	0.0001	0.0128227
PGM2L1	3.56667	5.45316	0.612515	1.52892	5e-05	0.00742368
PHB2	132.954	92.4783	-0.523744	0.695564	5e-05	0.00742368
PKIA	1.80583	3.68209	1.02786	2.039	5e-05	0.00742368
PKN1	12.0248	8.44369	-0.510071	0.702188	0.00055	0.0371629
PLA2G15	13.691	9.76224	-0.487947	0.713039	0.0007	0.0426962
PLEC	8.53732	5.74747	-0.570856	0.673217	5e-05	0.00742368
PMM2	15.3337	24.4196	0.671335	1.59255	5e-05	0.00742368
PPIF	22.3703	37.228	0.734804	1.66417	5e-05	0.00742368
PPP2R4	36.3644	26.1537	-0.47551	0.719212	0.00025	0.022935
PRNP	222.176	314.462	0.501181	1.41537	0.00015	0.017097
PRRC2C	15.7004	23.1246	0.558622	1.47286	5e-05	0.00742368
PSKH1	5.36165	3.63567	-0.560458	0.678087	0.0008	0.0470167
PTAR1	11.7966	15.6824	0.41078	1.3294	0.0007	0.0426962
PURB	9.32904	6.32115	-0.561542	0.677578	5e-05	0.00742368
RAB18	20.6097	27.9777	0.440954	1.3575	0.00035	0.0284129
RAB8B	29.8742	41.5345	0.47541	1.39031	0.0001	0.0128227
RDH11	64.3093	97.5452	0.601044	1.51681	5e-05	0.00742368
RDX	29.4881	51.2161	0.796465	1.73684	5e-05	0.00742368
RECQL	41.7939	56.5188	0.435439	1.35232	0.00085	0.048198
RHOC	411.677	307.03	-0.423133	0.745803	0.0008	0.0470167
RP2	10.5112	17.0216	0.695445	1.61938	5e-05	0.00742368
RPAP3	7.68288	11.1186	0.533252	1.44719	0.0002	0.0205164
RTN2	2.455	1.12783	-1.12217	0.459402	0.00065	0.0409754
SCML1	2.88665	5.18232	0.844203	1.79527	5e-05	0.00742368
SECISBP2	6.7734	10.1128	0.57823	1.49302	5e-05	0.00742368
SEMA4F	2.01496	3.23596	0.68344	1.60596	0.0001	0.0128227
2009-09-01	56.9266	41.1977	-0.466537	0.7237	0.0002	0.0205164
SFR1	23.4357	33.5605	0.518056	1.43202	0.0004	0.0315636
SGK196	16.5229	8.4832	-0.961791	0.513419	5e-05	0.00742368
SGPL1	18.4014	13.4981	-0.447061	0.733536	0.0004	0.0315636
SGPP1	16.3875	22.9462	0.485659	1.40023	0.00025	0.022935
SLC25A22	2.10507	1.17362	-0.842901	0.557521	0.00045	0.0336278
SLC30A6	9.1954	15.7519	0.77654	1.71302	5e-05	0.00742368
SLC35A1	12.6569	19.0639	0.590923	1.50621	0.0001	0.0128227
SLC35A4	13.4559	9.55084	-0.494542	0.709787	0.00055	0.0371629
SLC39A14	32.1924	44.6301	0.471298	1.38636	0.0001	0.0128227
SLC39A9	39.1588	27.6944	-0.499745	0.707232	0.00045	0.0336278
SLC43A2	4.65593	3.02352	-0.622844	0.64939	0.0005	0.0359363
SLC4A7	9.7774	14.2865	0.547127	1.46117	0.0001	0.0128227
SLC7A11	15.7101	21.6631	0.463551	1.37893	0.0006	0.0389103
SNRPC	38.8209	58.7429	0.597582	1.51318	5e-05	0.00742368
SPATA20	12.7464	8.55948	-0.574491	0.671523	0.0002	0.0205164
SPOPL	3.15651	5.89125	0.900245	1.86638	5e-05	0.00742368
SRM	29.7111	21.2713	-0.48209	0.71594	0.0009	0.0495395
ST6GALNAC3	4.78437	2.7645	-0.791309	0.57782	0.00055	0.0371629
STAT3	27.535	44.1508	0.68117	1.60344	5e-05	0.00742368
STMN2	11.8583	7.09131	-0.741777	0.598002	5e-05	0.00742368
SWAP70	11.056	15.384	0.476608	1.39147	0.00025	0.022935
TBRG4	16.9024	11.8121	-0.516958	0.698844	0.00055	0.0371629
THAP6	4.2781	6.16946	0.528173	1.4421	0.00075	0.0452567
THBS1	519.734	355.868	-0.546432	0.684711	5e-05	0.00742368
TJP1	26.4142	35.7148	0.435206	1.3521	0.0005	0.0359363
TMEM181	23.1005	36.0097	0.640461	1.55883	5e-05	0.00742368
TMEM2	26.7375	42.9621	0.684201	1.60681	5e-05	0.00742368
TMEM87B	15.365	21.7508	0.501419	1.41561	5e-05	0.00742368
TNFRSF10D	52.5803	78.5196	0.57853	1.49333	5e-05	0.00742368
TP53INP1	11.1468	7.28932	-0.612772	0.653939	5e-05	0.00742368
TRAF7	12.3414	8.80886	-0.486479	0.713765	0.0007	0.0426962
TRIB2	5.1149	7.66471	0.583525	1.49851	0.0001	0.0128227
TRIM2	7.45204	10.4971	0.494278	1.40862	0.0001	0.0128227
TXLNG	3.78145	5.68981	0.58944	1.50466	0.00015	0.017097
UACA	68.0752	96.7985	0.507856	1.42194	5e-05	0.00742368
UBE2V1	65.9967	107.659	0.706002	1.63128	5e-05	0.00742368
UBLCP1	20.2541	29.3422	0.534767	1.44871	0.00015	0.017097
USP53	17.768	25.194	0.503798	1.41794	5e-05	0.00742368
VAT1	139.376	100.133	-0.477066	0.718437	0.00025	0.022935
XYLT1	6.14242	8.55364	0.47773	1.39255	0.0002	0.0205164
YOD1	4.98831	6.89402	0.466794	1.38203	0.00085	0.048198
ZBTB18	5.25692	7.97687	0.601606	1.5174	0.00015	0.017097
ZC3H14	19.4812	26.4244	0.439791	1.35641	0.0005	0.0359363
ZFYVE26	6.6531	4.8772	-0.447973	0.733072	0.00085	0.048198
ZNF23	3.837	5.95369	0.633806	1.55165	0.00025	0.022935

## Sheet: miR-582 in HUVSMC
test_id	Ctrl	miR-582	log2(fold_change)	fold	p_value	q_value
AAGAB	31.8113	25.3436	-0.327919	0.796685	0.0089	0.0464296
AASS	10.5791	15.1214	0.515373	1.42936	5e-05	0.000856486
ABCA1	26.6179	35.033	0.396314	1.31614	0.00105	0.00967141
ABCB8	2.00179	1.26837	-0.658315	0.633618	0.00035	0.00426497
ABCC1	6.218	4.90471	-0.342281	0.788793	0.00735	0.0404037
ABCC3	1.49757	0.620011	-1.27225	0.414014	0.0008	0.00794196
ABCD3	22.9081	29.3112	0.355595	1.27951	0.0061	0.0350241
ABCE1	65.896	86.3198	0.389501	1.30994	0.0013	0.0112875
ABHD13	4.63611	6.30435	0.443433	1.35984	0.0012	0.0106223
ABHD16A	13.7121	9.82508	-0.48091	0.716526	0.00055	0.00604681
ABHD2	11.6313	8.67524	-0.423036	0.745853	0.00055	0.00604681
ABHD5	5.87492	4.18706	-0.488632	0.712701	0.00025	0.0033053
ABL2	23.1767	17.6558	-0.392532	0.761791	0.006	0.0345548
ABLIM3	24.9084	18.9777	-0.392321	0.761903	0.001	0.00933196
ABR	13.0423	8.97139	-0.539799	0.687867	5e-05	0.000856486
ACAA1	12.931	9.76006	-0.405876	0.754778	0.00475	0.0292547
ACADM	10.3247	13.8328	0.421988	1.33977	0.00155	0.0127931
ACO2	18.34	13.6474	-0.426367	0.744133	0.00865	0.0454385
ACOT8	8.34006	5.03972	-0.726714	0.604279	0.00775	0.0418928
ACSF2	5.6511	3.29016	-0.780374	0.582216	5e-05	0.000856486
ACSL1	17.5672	22.8461	0.379065	1.3005	0.00215	0.0162892
ACSL3	67.6659	84.6849	0.323675	1.25151	0.0079	0.0424611
ACTBL2	22.466	28.254	0.330713	1.25763	0.00795	0.042629
ACTR1A	92.8939	75.3967	-0.301083	0.811643	0.00875	0.0458789
ACTR1B	13.1794	9.43364	-0.482396	0.715788	0.0006	0.00644064
ACTR3B	1.13212	1.74406	0.623425	1.54053	0.00945	0.0484094
ACVR1B	6.17441	4.74114	-0.381068	0.767869	0.0058	0.0337279
ACY1	7.50081	5.12494	-0.549512	0.683251	0.0047	0.0290729
ADAM12	2.96187	4.47133	0.594193	1.50963	5e-05	0.000856486
ADAM15	19.5564	13.8546	-0.497282	0.70844	5e-05	0.000856486
ADAM19	61.4643	88.4176	0.524584	1.43852	5e-05	0.000856486
ADAM1A	1.40844	2.14714	0.608315	1.52448	0.00435	0.0274919
ADAMTS12	54.6079	43.4738	-0.328963	0.796109	0.0052	0.0312137
ADAMTSL4	4.2842	2.72071	-0.655045	0.635056	0.0001	0.00155363
ADAT2	1.8219	2.46482	0.436036	1.35288	0.00435	0.0274919
ADCK2	5.17322	3.83925	-0.430237	0.74214	0.0092	0.0474713
ADCY6	4.72348	3.6762	-0.361634	0.778283	0.00765	0.0415301
ADM	33.5557	19.5053	-0.782692	0.581281	5e-05	0.000856486
ADM2	1.33166	0.822921	-0.694404	0.617965	0.001	0.00933196
ADORA2B	11.9107	8.88241	-0.42324	0.745748	0.0036	0.0238259
ADPRHL2	12.056	8.83411	-0.448597	0.732755	0.0022	0.0165138
ADRB2	2.07243	1.31508	-0.656176	0.634558	0.00585	0.0339145
AES	80.105	51.2006	-0.645729	0.63917	5e-05	0.000856486
AFTPH	7.7938	9.99129	0.358345	1.28195	0.0045	0.0280959
AGGF1	9.47124	12.3626	0.384354	1.30528	0.002	0.0154939
AGPAT1	30.9791	23.9042	-0.374032	0.771623	0.0086	0.0452386
AGPAT2	4.90772	2.99051	-0.714664	0.609347	0.00025	0.0033053
AGPAT3	10.2759	8.12793	-0.338298	0.790974	0.0052	0.0312137
AGPAT5	6.79044	11.1051	0.709644	1.6354	5e-05	0.000856486
AGPS	16.9194	13.545	-0.320912	0.800564	0.00585	0.0339145
AGTRAP	8.10931	5.39213	-0.588722	0.664932	0.00165	0.013462
AHCTF1	10.4195	14.0441	0.430678	1.34787	0.00035	0.00426497
AHCY	92.0925	74.6355	-0.303223	0.81044	0.00945	0.0484094
AHI1	7.10285	9.21738	0.375959	1.2977	0.00365	0.0240168
AHNAK2	10.7079	7.08531	-0.595774	0.661689	5e-05	0.000856486
AIM1	10.8903	13.5466	0.314884	1.24391	0.0098	0.0494221
AIMP1	24.5889	33.0039	0.424628	1.34223	0.0086	0.0452386
AK1	15.1584	11.5315	-0.394534	0.760735	0.00275	0.0194955
AKAP9	8.50507	12.1988	0.520344	1.4343	5e-05	0.000856486
AKT1	41.0094	31.858	-0.3643	0.776846	0.0023	0.0170392
ALDH16A1	1.38296	0.714804	-0.952141	0.516865	0.00045	0.00522561
ALDH1A3	2.84357	4.81759	0.760607	1.6942	5e-05	0.000856486
ALDH3B1	8.15761	4.91389	-0.731281	0.602369	5e-05	0.000856486
ALDH4A1	3.10538	1.88079	-0.723427	0.605657	5e-05	0.000856486
ALDOA	387.247	273.001	-0.504349	0.704978	5e-05	0.000856486
ALG10B	1.08418	1.53556	0.502159	1.41633	0.00155	0.0127931
ALG2	17.8063	25.1039	0.49552	1.40983	5e-05	0.000856486
ALG6	4.70271	6.34419	0.431942	1.34905	0.00315	0.0214733
ALKBH8	4.0076	6.35483	0.665112	1.58569	5e-05	0.000856486
AMER1	0.575352	0.953435	0.72869	1.65713	0.0001	0.00155363
AMFR	42.3357	31.855	-0.410356	0.752438	0.00045	0.00522561
AMIGO2	11.6319	19.9524	0.778473	1.71531	5e-05	0.000856486
AMMECR1	12.8734	7.53314	-0.773067	0.585172	5e-05	0.000856486
AMOTL2	17.8965	13.9763	-0.356689	0.780955	0.00225	0.0167782
ANAPC11	23.9351	17.9573	-0.414558	0.750249	0.00605	0.0347898
ANKH	3.05236	3.9498	0.371854	1.29401	0.00695	0.0389015
ANKRD1	132.093	95.0713	-0.474476	0.719728	5e-05	0.000856486
ANKRD10	5.22982	7.168	0.454808	1.3706	0.0025	0.0181887
ANKRD13C	7.3523	11.679	0.66765	1.58848	5e-05	0.000856486
ANKRD32	2.55503	4.98184	0.963337	1.94981	5e-05	0.000856486
ANKRD49	5.07754	7.15986	0.495801	1.4101	0.00245	0.0178822
ANKRD50	10.2287	16.0889	0.653445	1.57292	5e-05	0.000856486
ANKRD52	10.1512	7.7295	-0.393205	0.761436	0.0009	0.00864746
ANKS1A	2.61786	1.43343	-0.868923	0.547555	5e-05	0.000856486
ANLN	33.7087	51.323	0.606485	1.52255	5e-05	0.000856486
ANP32E	19.1964	25.1946	0.392278	1.31246	0.00145	0.0122254
ANPEP	37.5445	28.4237	-0.401507	0.757067	0.0008	0.00794196
ANTXR2	40.2424	57.7985	0.522315	1.43626	0.0004	0.00476684
ANXA10	31.7304	44.4496	0.486305	1.40085	0.0001	0.00155363
ANXA11	64.1106	48.4206	-0.404942	0.755267	0.0008	0.00794196
ANXA6	329.287	262.84	-0.32516	0.79821	0.00745	0.0408151
AP1AR	7.69432	10.2813	0.418159	1.33622	0.0024	0.0176078
AP1B1	15.6745	11.9474	-0.391729	0.762216	0.0013	0.0112875
AP1M1	19.985	14.1466	-0.498458	0.707863	0.0002	0.00275655
AP1S1	111.928	57.5956	-0.958539	0.514578	5e-05	0.000856486
AP1S3	2.52347	1.38927	-0.861076	0.550542	5e-05	0.000856486
AP2A1	15.2619	11.453	-0.414212	0.750429	0.00185	0.0146312
AP2A2	13.1931	10.5791	-0.318573	0.801863	0.00955	0.0487239
AP2M1	312.313	251.649	-0.31158	0.805759	0.0086	0.0452386
AP3M2	8.06199	10.9017	0.435349	1.35224	0.0005	0.00566717
AP3S2	15.0463	11.4249	-0.397233	0.759313	0.0038	0.0248169
AP4E1	6.26596	4.97322	-0.333356	0.793688	0.0079	0.0424611
APBB1	13.3393	9.25178	-0.527885	0.693571	0.00055	0.00604681
APEH	31.4697	24.8348	-0.341602	0.789165	0.00565	0.0330929
APH1A	55.6592	32.3437	-0.783135	0.581103	5e-05	0.000856486
API5	42.1435	53.9831	0.357198	1.28094	0.003	0.0207877
APOBEC3C	22.7439	16.5766	-0.456326	0.72884	0.0012	0.0106223
APOL2	31.9577	24.1713	-0.402866	0.756354	0.0009	0.00864746
APOL6	4.88169	6.67757	0.451944	1.36788	0.0003	0.0037941
APPL1	11.3589	16.3176	0.522604	1.43655	5e-05	0.000856486
APRT	73.9368	55.2186	-0.42114	0.746834	0.00125	0.010937
ARF1	155.535	120.163	-0.372252	0.772576	0.0016	0.0131105
ARF3	73.5481	52.4737	-0.487095	0.71346	5e-05	0.000856486
ARFGAP3	38.8273	48.1249	0.309712	1.23946	0.00905	0.0469748
ARGLU1	28.711	36.8865	0.361489	1.28475	0.00415	0.0265082
ARHGAP1	20.4185	15.0563	-0.439512	0.737384	5e-05	0.000856486
ARHGAP10	21.132	14.1885	-0.574703	0.671424	5e-05	0.000856486
ARHGAP11A	7.85801	12.309	0.647473	1.56642	5e-05	0.000856486
ARHGAP12	15.727	12.2205	-0.363945	0.777037	0.0022	0.0165138
ARHGAP19	3.94745	5.66245	0.520505	1.43446	5e-05	0.000856486
ARHGAP21	30.7337	41.7615	0.442352	1.35882	0.0001	0.00155363
ARHGAP23	13.6729	9.10309	-0.586888	0.665777	5e-05	0.000856486
ARHGAP29	23.9729	31.1367	0.377211	1.29883	0.0011	0.0100022
ARHGAP32	1.35401	2.06451	0.608564	1.52474	5e-05	0.000856486
ARHGDIA	38.0945	25.7635	-0.564256	0.676304	5e-05	0.000856486
ARHGEF1	4.40134	2.8342	-0.635004	0.643939	0.0002	0.00275655
ARHGEF17	2.58137	1.797	-0.522548	0.696141	0.0004	0.00476684
ARHGEF18	6.75425	5.26274	-0.359982	0.779174	0.00575	0.033523
ARHGEF26	1.20772	1.8205	0.592051	1.50739	0.0029	0.0202929
ARHGEF26-AS1	1.03388	1.87748	0.860729	1.81596	0.0075	0.0409704
ARHGEF3	19.5267	24.2502	0.312545	1.2419	0.009	0.0467794
ARHGEF40	3.39678	2.55936	-0.408386	0.753466	0.00565	0.0330929
ARID1A	3.63834	2.86058	-0.346976	0.78623	0.00935	0.0480488
ARL13B	3.03999	4.66212	0.61692	1.5336	5e-05	0.000856486
ARL14EP	18.0315	23.9949	0.412209	1.33072	0.00175	0.0140358
ARL2	24.3841	16.6794	-0.547876	0.684026	0.00495	0.0301918
ARL4A	9.62241	16.2413	0.755193	1.68786	5e-05	0.000856486
ARL5A	17.6854	22.0604	0.318894	1.24737	0.0083	0.04411
ARL6	3.14585	4.94096	0.651341	1.57063	0.00145	0.0122254
ARL6IP1	81.1734	115.398	0.507543	1.42163	5e-05	0.000856486
ARL6IP4	39.0616	29.2749	-0.416084	0.749456	0.00105	0.00967141
ARL6IP6	8.34043	6.10039	-0.451222	0.731423	0.0062	0.0355623
ARL8B	41.3796	52.1927	0.334929	1.26132	0.0048	0.0294827
ARMC6	6.28491	4.55942	-0.46304	0.725456	0.0035	0.0233409
ARNT2	1.87025	1.33029	-0.491493	0.711289	0.0031	0.0212858
ARSI	0.903906	1.48183	0.713131	1.63936	0.00205	0.0157629
ASH1L	8.8258	11.4655	0.377504	1.29909	0.0017	0.013771
ASMTL	8.10829	5.81738	-0.479028	0.717461	0.0015	0.0125077
ASNA1	40.0063	30.7532	-0.379492	0.768708	0.0024	0.0176078
ASPH	123.233	223.004	0.855678	1.80961	5e-05	0.000856486
ASPM	7.44275	11.4571	0.622327	1.53936	5e-05	0.000856486
ASUN	28.4001	37.4966	0.400865	1.3203	0.00095	0.00903614
ATAD2	8.86056	15.9269	0.845991	1.7975	5e-05	0.000856486
ATAD5	1.18726	1.96734	0.728613	1.65705	5e-05	0.000856486
ATG2A	1.06642	0.740426	-0.526353	0.694308	0.00685	0.0384935
ATL3	64.7137	102.4	0.662069	1.58235	5e-05	0.000856486
ATN1	1.58207	1.0722	-0.561236	0.677721	0.0031	0.0212858
ATP13A3	41.0198	56.8353	0.470465	1.38556	5e-05	0.000856486
ATP5D	5.01771	2.78082	-0.851516	0.554202	0.0037	0.0242755
ATP5G2	204.305	143.235	-0.512343	0.701083	5e-05	0.000856486
ATP6V0C	14.7478	9.68799	-0.606228	0.656912	0.00035	0.00426497
ATP6V0D1	53.8267	39.5687	-0.443962	0.735113	0.00035	0.00426497
ATP6V1F	84.5679	66.8131	-0.339981	0.790052	0.0077	0.0416622
ATP9A	2.16998	1.38495	-0.647845	0.638233	5e-05	0.000856486
ATXN2L	5.50062	3.96719	-0.471475	0.721227	0.0015	0.0125077
ATXN7L3B	36.3161	26.5575	-0.451488	0.731288	0.0001	0.00155363
AUNIP	2.2294	3.26963	0.552474	1.4666	0.00455	0.0283613
AURKA	24.0644	36.6865	0.608345	1.52451	5e-05	0.000856486
AVPI1	8.28428	5.58977	-0.567588	0.674744	0.0011	0.0100022
AXL	59.1726	41.8343	-0.500244	0.706987	5e-05	0.000856486
B3GAT3	11.3713	7.46331	-0.607515	0.656326	0.0002	0.00275655
B3GNT2	13.9537	17.5586	0.331531	1.25835	0.0086	0.0452386
B3GNT5	10.1322	15.7733	0.638539	1.55675	5e-05	0.000856486
B4GALT1	32.269	15.7459	-1.03517	0.487958	5e-05	0.000856486
B4GALT4	18.9963	30.8375	0.698969	1.62334	5e-05	0.000856486
B4GALT5	35.6764	46.0942	0.369615	1.29201	0.00235	0.0173417
B4GALT7	11.6268	8.05406	-0.529661	0.692717	0.0003	0.0037941
BARD1	3.5601	5.1917	0.544288	1.4583	0.00065	0.00686064
BCAP29	11.5956	17.8846	0.625133	1.54235	5e-05	0.000856486
BCAR1	4.17372	2.80076	-0.575516	0.671046	0.0003	0.0037941
BCAS2	36.4787	47.8023	0.390027	1.31042	0.0023	0.0170392
BCAT2	14.4131	9.95783	-0.533476	0.690888	0.00025	0.0033053
BCKDHB	8.16587	11.0615	0.437865	1.3546	0.00725	0.0400478
BCKDK	12.432	9.4587	-0.394347	0.760834	0.00365	0.0240168
BCL10	25.4653	19.1705	-0.40965	0.752806	0.0006	0.00644064
BCL2L1	42.8289	32.2563	-0.409003	0.753144	0.00035	0.00426497
BCL2L13	24.253	17.9165	-0.436876	0.738733	0.00025	0.0033053
BCL7B	13.962	10.1583	-0.458849	0.727566	0.001	0.00933196
BCL7C	11.2492	7.52721	-0.579632	0.669134	0.002	0.0154939
BHLHB9	1.91084	1.35504	-0.495877	0.70913	0.00725	0.0400478
BHLHE40	17.76	32.7498	0.882855	1.84402	5e-05	0.000856486
BIRC2	32.6423	41.6584	0.351866	1.27621	0.00365	0.0240168
BIRC5	15.9305	21.4259	0.427566	1.34496	0.0006	0.00644064
BLM	3.09994	4.33449	0.48362	1.39825	0.00115	0.0103245
BLOC1S2	24.9949	32.9154	0.39713	1.31689	0.00075	0.00763239
BLOC1S6	25.064	32.6626	0.382025	1.30317	0.0015	0.0125077
BLVRB	16.2169	9.69043	-0.742864	0.597552	0.0002	0.00275655
BMP2K	10.9264	17.349	0.667043	1.58782	5e-05	0.000856486
BMPR2	13.0246	16.2641	0.320452	1.24872	0.00675	0.0380068
BMS1	14.6819	18.5072	0.334045	1.26054	0.00445	0.0279219
BNIP3L	65.5762	52.7208	-0.3148	0.803962	0.00695	0.0389015
BRCA1	3.26326	4.99598	0.614452	1.53098	0.00015	0.0021729
BRCA2	1.83734	3.15529	0.780154	1.71731	5e-05	0.000856486
BRCC3	9.2586	11.7443	0.343096	1.26848	0.00915	0.0473208
BRI3	69.858	46.8324	-0.576919	0.670394	0.00015	0.0021729
BRIP1	2.47218	4.15544	0.749218	1.68088	5e-05	0.000856486
BSG	77.0614	56.1746	-0.456089	0.72896	0.00015	0.0021729
BTBD1	58.5509	72.3241	0.304784	1.23523	0.0091	0.0471266
BTBD2	4.97845	2.63476	-0.918027	0.529232	5e-05	0.000856486
BTBD3	14.0485	18.0772	0.363754	1.28677	0.00265	0.0189402
BTG3	9.41667	13.5775	0.527928	1.44186	0.00035	0.00426497
BUB1	10.954	16.2356	0.567708	1.48217	5e-05	0.000856486
BUB1B	7.68356	10.2803	0.420036	1.33796	0.00115	0.0103245
C10orf10	4.01966	2.16544	-0.892414	0.538712	0.00135	0.0115365
C10orf118	4.62399	6.20432	0.424136	1.34177	0.0014	0.0118921
C10orf12	3.57555	4.90239	0.455322	1.37109	0.00105	0.00967141
C10orf88	4.88366	6.38882	0.387586	1.3082	0.0071	0.0394495
C11orf68	12.1056	7.92841	-0.61057	0.654938	5e-05	0.000856486
C11orf82	2.64484	3.94674	0.577479	1.49224	0.0005	0.00566717
C12orf57	33.2747	20.8179	-0.676601	0.625638	5e-05	0.000856486
C12orf73	1.81964	2.77541	0.609047	1.52525	0.0074	0.0405999
C16orf13	19.3908	12.7704	-0.602576	0.658577	0.00315	0.0214733
C16orf58	8.50302	6.43383	-0.402297	0.756653	0.00395	0.0255032
C17orf58	3.3384	2.02112	-0.723998	0.605417	0.0016	0.0131105
C18orf21	14.6056	20.2839	0.473815	1.38878	0.00195	0.0152207
C18orf54	1.52415	2.12177	0.47726	1.3921	0.0049	0.0299835
C19orf25	2.5628	1.68512	-0.604872	0.65753	0.00445	0.0279219
C19orf70	13.3437	8.77048	-0.605435	0.657273	0.0009	0.00864746
C1GALT1	11.8373	17.5849	0.570993	1.48555	5e-05	0.000856486
C1GALT1C1	26.4129	32.9148	0.317494	1.24616	0.00965	0.0489482
C1QTNF1	6.66157	4.9573	-0.426307	0.744164	0.00465	0.028858
C1orf109	6.03006	8.73506	0.534645	1.44859	0.0004	0.00476684
C1orf198	16.5766	12.7341	-0.380456	0.768195	0.00215	0.0162892
C1orf85	26.0717	20.1594	-0.371028	0.773231	0.00565	0.0330929
C20orf194	10.4184	5.95019	-0.808131	0.571121	5e-05	0.000856486
C21orf2	1.25039	0.719454	-0.797406	0.575383	0.00485	0.0297738
C21orf33	24.0327	17.9173	-0.423646	0.745538	0.00075	0.00763239
C22orf32	4.45366	3.03684	-0.55242	0.681875	0.0063	0.0360631
C2orf43	6.50596	8.59657	0.401999	1.32134	0.00365	0.0240168
C2orf69	7.01782	10.0125	0.512713	1.42673	5e-05	0.000856486
C3	2.8771	1.5194	-0.921107	0.528104	5e-05	0.000856486
C3orf52	3.46189	4.71702	0.446315	1.36256	0.0081	0.0432699
C4orf21	1.5092	2.9524	0.968105	1.95627	0.003	0.0207877
C4orf46	4.01468	5.49366	0.452482	1.36839	0.00255	0.0184109
C5orf15	61.4642	42.7253	-0.524655	0.695125	5e-05	0.000856486
C5orf34	2.1639	3.11582	0.52598	1.43991	0.00555	0.0326418
C5orf51	6.73937	9.6438	0.516988	1.43096	5e-05	0.000856486
C5orf54	1.38053	2.2528	0.706495	1.63183	0.0009	0.00864746
C6orf132	1.34876	0.719989	-0.905583	0.533817	5e-05	0.000856486
C6orf170	1.60947	2.4557	0.609547	1.52578	0.00025	0.0033053
C7orf50	10.6955	7.71207	-0.471809	0.72106	0.00705	0.0392485
C8orf42	1.76684	1.03268	-0.774784	0.584476	0.0008	0.00794196
C9orf41	17.7999	10.7598	-0.726219	0.604486	5e-05	0.000856486
C9orf72	3.61172	5.54077	0.617401	1.53411	0.0002	0.00275655
C9orf85	6.10162	8.37232	0.456437	1.37215	0.00875	0.0458789
CAB39	26.8564	35.9318	0.419994	1.33792	0.00045	0.00522561
CABLES1	3.28023	2.00908	-0.707259	0.612483	5e-05	0.000856486
CACNA2D1	27.289	38.8949	0.51126	1.42529	5e-05	0.000856486
CACTIN	2.32058	1.54161	-0.590048	0.664321	0.0041	0.0262331
CACUL1	16.2968	23.0593	0.50076	1.41496	5e-05	0.000856486
CADM1	3.4326	5.17819	0.593144	1.50853	0.0001	0.00155363
CALCOCO1	22.6249	17.6218	-0.360552	0.778867	0.00365	0.0240168
CALM2	1220.53	1623.61	0.4117	1.33025	0.00185	0.0146312
CAMK2D	28.703	20.9725	-0.452708	0.73067	0.00045	0.00522561
CAMK2G	10.01	7.53913	-0.408972	0.75316	0.00165	0.013462
CAMK2N1	11.5309	8.86754	-0.378902	0.769023	0.0063	0.0360631
CAMK4	2.13447	3.66035	0.7781	1.71487	5e-05	0.000856486
CAP2	3.7202	2.71105	-0.456526	0.728739	0.00655	0.0371014
CAPG	44.7875	26.9167	-0.734597	0.600986	5e-05	0.000856486
CAPN1	27.7762	18.2561	-0.605473	0.657256	5e-05	0.000856486
CAPN5	4.09936	3.00173	-0.449606	0.732243	0.00215	0.0162892
CAPN7	9.74715	12.3956	0.346774	1.27171	0.0057	0.0333341
CAPNS1	196.506	150.836	-0.381599	0.767586	0.00185	0.0146312
CAPZA2	112.07	83.4529	-0.425366	0.74465	0.0001	0.00155363
CARD10	1.26192	0.767345	-0.717679	0.608075	0.0011	0.0100022
CARD11	2.28488	1.66676	-0.455067	0.729476	0.009	0.0467794
CARHSP1	21.6442	13.3483	-0.697326	0.616714	5e-05	0.000856486
CASC5	5.05644	9.73359	0.944848	1.92499	5e-05	0.000856486
CASP3	33.1529	22.1301	-0.583124	0.667517	5e-05	0.000856486
CASS4	0.984467	0.490372	-1.00547	0.498108	0.0009	0.00864746
CBX3	95.4381	120.163	0.332359	1.25907	0.00445	0.0279219
CBY1	29.4092	23.0135	-0.353786	0.782528	0.0085	0.0449625
CC2D1A	1.53474	0.889167	-0.787471	0.579359	0.0006	0.00644064
CCDC102B	1.6801	2.64323	0.653757	1.57326	0.00125	0.010937
CCDC110	0.457855	1.0979	1.26178	2.39791	0.00055	0.00604681
CCDC112	4.88942	6.9836	0.514306	1.42831	0.00115	0.0103245
CCDC117	10.0918	7.69906	-0.390431	0.762902	0.00255	0.0184109
CCDC14	13.1717	18.681	0.504132	1.41827	5e-05	0.000856486
CCDC150	0.598221	1.06711	0.834965	1.78381	0.0014	0.0118921
CCDC18	2.0404	3.06191	0.585583	1.50065	0.00065	0.00686064
CCDC41	3.58909	5.46794	0.607381	1.52349	5e-05	0.000856486
CCDC53	48.4902	34.6663	-0.484157	0.714915	0.00025	0.0033053
CCDC59	13.6517	19.9467	0.547072	1.46112	0.00065	0.00686064
CCDC71L	10.9867	13.7581	0.324521	1.25225	0.0097	0.0491579
CCDC85A	1.72595	2.54182	0.558476	1.47271	0.00175	0.0140358
CCDC88A	14.7777	20.2187	0.452271	1.36819	0.0002	0.00275655
CCDC91	7.57204	10.4387	0.463192	1.37859	0.0012	0.0106223
CCL2	12.3041	20.8554	0.761285	1.695	5e-05	0.000856486
CCNA2	17.1789	28.592	0.734975	1.66437	5e-05	0.000856486
CCNB1	44.9602	65.0458	0.532809	1.44674	5e-05	0.000856486
CCNB2	17.1507	26.946	0.651807	1.57113	5e-05	0.000856486
CCND3	30.8788	21.5547	-0.518616	0.698041	5e-05	0.000856486
CCNG1	195.703	153.708	-0.348473	0.785415	0.00315	0.0214733
CCNT1	12.2393	17.235	0.493816	1.40816	0.0001	0.00155363
CCP110	2.57501	3.48641	0.437161	1.35394	0.00235	0.0173417
CCSAP	3.97572	6.02884	0.600665	1.51642	5e-05	0.000856486
CD151	156.92	107.556	-0.54494	0.68542	5e-05	0.000856486
CD200	12.1253	15.6253	0.365864	1.28865	0.00705	0.0392485
CD248	2.698	1.82142	-0.566828	0.675099	0.0036	0.0238259
CD2BP2	21.2403	16.2282	-0.388298	0.76403	0.0016	0.0131105
CD320	11.2318	8.27114	-0.441429	0.736405	0.00795	0.042629
CD47	16.7672	21.386	0.351028	1.27547	0.0034	0.0228214
CD55	28.2153	42.9496	0.606167	1.52221	5e-05	0.000856486
CD58	13.4495	19.6482	0.546843	1.46089	0.0002	0.00275655
CD81	80.8165	45.0398	-0.843449	0.55731	5e-05	0.000856486
CDC25A	3.69703	6.53959	0.822831	1.76887	5e-05	0.000856486
CDC25C	2.90346	4.48897	0.628611	1.54608	0.0007	0.00722062
CDC34	20.427	15.6449	-0.384782	0.765895	0.00535	0.0318448
CDC37	115.306	93.3716	-0.304413	0.809772	0.00835	0.0442722
CDC40	13.3096	10.1421	-0.39211	0.762014	0.00225	0.0167782
CDC42EP2	8.57718	5.43485	-0.658263	0.633641	5e-05	0.000856486
CDC42SE2	11.3873	16.9151	0.570884	1.48543	5e-05	0.000856486
CDC45	5.19829	8.03756	0.62872	1.54619	5e-05	0.000856486
CDC6	5.07486	9.68488	0.932366	1.9084	5e-05	0.000856486
CDC7	3.01811	5.04049	0.739918	1.67008	0.0001	0.00155363
CDCA2	7.70487	12.0306	0.642872	1.56143	5e-05	0.000856486
CDCA5	5.15329	6.86683	0.41415	1.33251	0.00645	0.0367365
CDH11	40.4819	50.4079	0.316372	1.2452	0.0071	0.0394495
CDH18	0.427986	1.42941	1.73978	3.33984	5e-05	0.000856486
CDH6	0.385324	1.20298	1.64247	3.122	5e-05	0.000856486
CDIP1	6.86944	4.81859	-0.511582	0.701453	0.00065	0.00686064
CDIPT	25.0636	18.9085	-0.406562	0.754419	0.0011	0.0100022
CDK1	14.4007	27.6342	0.940321	1.91896	5e-05	0.000856486
CDK14	10.9183	13.8023	0.338167	1.26415	0.0055	0.0324992
CDK15	5.29955	8.20336	0.630345	1.54794	5e-05	0.000856486
CDK2AP1	269.384	197.458	-0.448116	0.732999	0.0001	0.00155363
CDK2AP2	5.68987	3.67755	-0.62965	0.646333	0.00265	0.0189402
CDK6	32.4182	22.7782	-0.509152	0.702635	5e-05	0.000856486
CDK9	8.93614	6.84625	-0.384339	0.76613	0.00695	0.0389015
CDKN1A	257.739	198.11	-0.337342	0.791498	0.0042	0.0267373
CDKN1C	2.0248	0.951777	-1.08908	0.470061	0.00015	0.0021729
CDKN2B	11.2615	14.4444	0.359114	1.28264	0.00635	0.0362944
CDKN3	14.8314	24.3279	0.713957	1.6403	5e-05	0.000856486
CDR2	13.2705	18.9293	0.512392	1.42641	5e-05	0.000856486
CDS2	8.79257	5.66498	-0.634213	0.644292	5e-05	0.000856486
CEBPG	13.3974	16.7152	0.319211	1.24765	0.00935	0.0480488
CEBPZ	28.3356	39.8011	0.490197	1.40464	0.0008	0.00794196
CENPA	4.59739	6.88157	0.581922	1.49684	0.00135	0.0115365
CENPC1	4.59512	5.97485	0.378801	1.30026	0.00975	0.0492794
CENPE	4.25777	8.51619	1.00011	2.00015	5e-05	0.000856486
CENPF	9.62917	17.9789	0.900825	1.86713	5e-05	0.000856486
CENPI	8.39827	12.1869	0.537163	1.45112	0.0001	0.00155363
CENPJ	3.31227	5.33218	0.686904	1.60983	5e-05	0.000856486
CENPK	7.45349	12.7636	0.776044	1.71243	5e-05	0.000856486
CENPQ	5.31731	7.42381	0.481464	1.39616	0.0036	0.0238259
CEP120	6.78867	10.4095	0.616705	1.53337	5e-05	0.000856486
CEP135	1.72525	2.56258	0.570795	1.48534	0.0003	0.0037941
CEP152	1.73179	3.2034	0.88734	1.84976	5e-05	0.000856486
CEP170	39.1833	58.1562	0.569694	1.48421	5e-05	0.000856486
CEP170B	3.23872	2.13685	-0.599938	0.659782	5e-05	0.000856486
CEP19	1.35378	2.17277	0.682535	1.60496	0.0026	0.0186651
CEP350	7.98285	10.1896	0.352128	1.27644	0.00285	0.0200294
CEP57L1	8.88718	11.8377	0.413597	1.332	0.0016	0.0131105
CEP78	7.31008	10.8139	0.564932	1.47932	0.00015	0.0021729
CEP85	4.7615	6.69409	0.49147	1.40588	0.00035	0.00426497
CERCAM	19.9929	14.1861	-0.495008	0.709558	5e-05	0.000856486
CES2	7.94402	6.2303	-0.350569	0.784275	0.00725	0.0400478
CHD1	10.6383	13.9851	0.39463	1.31461	0.00125	0.010937
CHFR	8.43389	6.35006	-0.409428	0.752922	0.0037	0.0242755
CHID1	10.0743	7.32098	-0.460574	0.726697	0.0005	0.00566717
CHMP1A	16.1068	11.8254	-0.445774	0.73419	0.0013	0.0112875
CHMP2A	50.1048	38.7696	-0.370023	0.77377	0.005	0.0303988
CHMP4B	24.5552	14.8031	-0.730128	0.60285	5e-05	0.000856486
CHMP6	4.26989	2.3568	-0.857367	0.551959	5e-05	0.000856486
CHN1	34.9921	45.0225	0.363615	1.28665	0.002	0.0154939
CHPF	12.1929	9.01805	-0.435157	0.739613	0.00085	0.00833631
CHST11	2.08455	3.69816	0.827073	1.77408	5e-05	0.000856486
CHSY3	7.68434	12.4425	0.695282	1.6192	5e-05	0.000856486
CIB1	43.5823	30.9164	-0.495372	0.709379	0.0001	0.00155363
CIT	2.56581	3.31673	0.370347	1.29266	0.00655	0.0371014
CITED2	41.8832	31.002	-0.434008	0.740203	0.00045	0.00522561
CIZ1	15.6847	11.6878	-0.424352	0.745173	0.0011	0.0100022
CKAP2	12.3884	15.5987	0.332435	1.25914	0.0072	0.039888
CKAP2L	4.71585	8.2116	0.800146	1.74128	5e-05	0.000856486
CKAP5	34.3247	43.9246	0.355782	1.27968	0.0019	0.0148816
CKB	1.26808	0.651499	-0.960812	0.513768	0.00935	0.0480488
CKS2	131.922	168.036	0.349081	1.27375	0.0049	0.0299835
CLCN7	2.3059	1.51805	-0.603107	0.658335	0.00095	0.00903614
CLEC2D	0.971807	1.43162	0.558905	1.47315	0.00315	0.0214733
CLIP3	2.82639	1.70971	-0.725211	0.604909	0.00015	0.0021729
CLMP	50.5847	66.8329	0.401857	1.32121	0.00105	0.00967141
CLN3	3.47338	2.39207	-0.538081	0.688686	0.0073	0.0402652
CLPP	14.5832	10.8092	-0.432047	0.741209	0.00545	0.0322709
CLPTM1	14.8397	11.1508	-0.412312	0.751418	0.0019	0.0148816
CLSPN	2.67539	4.69456	0.811243	1.75472	5e-05	0.000856486
CLTA	202.914	155.533	-0.383648	0.766497	0.0011	0.0100022
CLTB	27.1074	21.0348	-0.365908	0.77598	0.0074	0.0405999
CMTM3	18.4422	12.3816	-0.574817	0.671371	5e-05	0.000856486
CNN2	127.09	90.3531	-0.492207	0.710937	5e-05	0.000856486
CNOT11	22.903	29.2713	0.353948	1.27805	0.0047	0.0290729
CNPPD1	9.89741	6.99759	-0.500194	0.707012	0.0007	0.00722062
CNTLN	3.3039	4.41953	0.419722	1.33767	0.00295	0.0205793
CNTRL	1.63443	2.63659	0.689889	1.61316	5e-05	0.000856486
COL1A1	107.732	83.2417	-0.372069	0.772674	0.0021	0.0160173
COL4A6	1.71625	2.40614	0.487465	1.40198	0.0016	0.0131105
COL6A2	42.7888	29.1305	-0.554703	0.680797	5e-05	0.000856486
COL8A2	3.66173	2.30329	-0.668828	0.629017	5e-05	0.000856486
COMMD10	13.007	20.9655	0.688733	1.61187	5e-05	0.000856486
COMMD8	27.0233	35.2194	0.382166	1.3033	0.0031	0.0212858
COMT	17.2919	11.7477	-0.557714	0.679378	5e-05	0.000856486
COPE	41.4521	24.9372	-0.733148	0.60159	5e-05	0.000856486
COQ10B	26.1376	19.5823	-0.416581	0.749198	0.00125	0.010937
CORO1B	10.7973	5.07172	-1.09012	0.469722	5e-05	0.000856486
COTL1	159.548	123.071	-0.374494	0.771376	0.00145	0.0122254
COX4I1	281.896	226.66	-0.314633	0.804056	0.00755	0.0411841
COX5B	160.45	125.379	-0.355823	0.781424	0.00465	0.028858
COX7A1	20.4172	14.0262	-0.541661	0.68698	0.00135	0.0115365
COX8A	219.426	160.825	-0.448246	0.732933	0.00025	0.0033053
CPA3	1.21251	0.537342	-1.17409	0.443163	0.0067	0.0378002
CPA4	101.761	79.3905	-0.35814	0.78017	0.00245	0.0178822
CPD	37.1969	28.0781	-0.405741	0.754848	0.0004	0.00476684
CPNE3	54.303	39.0017	-0.477495	0.718224	0.0001	0.00155363
CPNE7	9.17712	5.47906	-0.744114	0.597034	5e-05	0.000856486
CPOX	11.3648	16.4097	0.529975	1.4439	0.0001	0.00155363
CREB3L2	11.8959	18.0661	0.602817	1.51868	5e-05	0.000856486
CRISPLD1	2.99682	1.82209	-0.717835	0.608009	5e-05	0.000856486
CROT	7.64678	10.0128	0.388928	1.30942	0.007	0.0391043
CRYBG3	7.55023	10.1894	0.43247	1.34954	0.007	0.0391043
CS	72.771	46.1723	-0.656336	0.634488	5e-05	0.000856486
CSE1L	73.7725	93.5911	0.343288	1.26864	0.0027	0.0192612
CSF1	7.45739	5.37914	-0.471295	0.721317	0.00905	0.0469748
CSGALNACT1	6.85237	13.2866	0.955296	1.93898	5e-05	0.000856486
CSK	6.15505	4.47523	-0.459808	0.727083	0.0033	0.022335
CSNK1D	18.7302	14.5813	-0.361244	0.778493	0.0041	0.0262331
CSPG4	1.5094	0.81502	-0.889069	0.539962	5e-05	0.000856486
CST3	125.524	94.9744	-0.402351	0.756624	0.0009	0.00864746
CTBP1	14.9511	10.5785	-0.499123	0.707537	0.0001	0.00155363
CTC1	0.997689	0.638609	-0.643659	0.640087	0.0012	0.0106223
CTDSP1	11.3997	8.44208	-0.433321	0.740555	0.00175	0.0140358
CTHRC1	130.403	205.794	0.658222	1.57814	5e-05	0.000856486
CTIF	5.50422	4.11314	-0.4203	0.747269	0.00105	0.00967141
CTNNB1	185.625	255.996	0.463735	1.37911	0.00025	0.0033053
CTSC	84.2768	113.177	0.425375	1.34292	0.0012	0.0106223
CTSD	21.8886	13.8788	-0.657296	0.634066	5e-05	0.000856486
CTSL1	182.434	227.562	0.318885	1.24737	0.0065	0.0368918
CUEDC1	4.08876	3.01099	-0.441427	0.736406	0.00475	0.0292547
CUEDC2	27.9455	19.3444	-0.530702	0.692218	0.00025	0.0033053
CUL4B	45.2855	58.9608	0.380708	1.30198	0.00125	0.010937
CUL7	8.7445	6.17442	-0.502072	0.706092	5e-05	0.000856486
CUL9	1.84192	1.25503	-0.55349	0.68137	0.00055	0.00604681
CWC22	7.26522	9.31516	0.358574	1.28216	0.00855	0.0451429
CXCL1	30.5415	41.8512	0.454497	1.3703	0.0006	0.00644064
CXCL6	24.7224	43.603	0.818608	1.7637	5e-05	0.000856486
CXXC5	1.72705	0.714054	-1.2742	0.413454	0.0008	0.00794196
CXorf57	0.681914	1.12574	0.723211	1.65085	0.0022	0.0165138
CYB5D2	9.13852	6.16356	-0.568197	0.674459	0.0009	0.00864746
CYB5R1	33.9483	24.9838	-0.442349	0.735935	0.00075	0.00763239
CYB5R3	34.5892	24.2077	-0.514856	0.699863	5e-05	0.000856486
CYBA	38.6456	23.074	-0.744036	0.597067	5e-05	0.000856486
CYBRD1	43.531	57.9114	0.411806	1.33035	0.0003	0.0037941
CYC1	45.9283	36.0171	-0.350701	0.784203	0.0061	0.0350241
CYFIP1	53.8539	37.4086	-0.525682	0.694631	5e-05	0.000856486
CYGB	1.62308	0.812032	-0.999121	0.500305	0.00055	0.00604681
CYHR1	6.70458	4.49785	-0.575912	0.670862	0.0028	0.019739
CYP3A7	0.428745	1.0569	1.30165	2.46511	0.0026	0.0186651
CYTH2	3.86972	2.80679	-0.463311	0.72532	0.00125	0.010937
DAB2IP	2.65414	1.13963	-1.21969	0.429375	5e-05	0.000856486
DACT1	1.16561	2.51942	1.112	2.16145	5e-05	0.000856486
DAGLB	7.9558	4.75394	-0.742884	0.597544	5e-05	0.000856486
DAP	48.8531	36.7556	-0.410486	0.75237	0.0007	0.00722062
DAPK3	11.3668	8.29421	-0.454651	0.729687	0.00105	0.00967141
DAW1	18.9699	26.1993	0.465812	1.38109	0.0006	0.00644064
DAZAP2	62.0728	36.5945	-0.762334	0.589542	5e-05	0.000856486
DBF4	5.94489	10.8697	0.870595	1.82842	5e-05	0.000856486
DBN1	47.4963	32.4465	-0.549754	0.683137	5e-05	0.000856486
DBNL	34.4276	24.1027	-0.514369	0.700099	0.0001	0.00155363
DCAKD	21.5993	11.6935	-0.885276	0.541384	5e-05	0.000856486
DCK	8.91012	12.0143	0.431242	1.34839	0.00135	0.0115365
DCLRE1A	2.32253	3.46578	0.57748	1.49224	0.00025	0.0033053
DCTN1	45.36	34.939	-0.376584	0.770259	0.00145	0.0122254
DCTN2	75.6633	51.6282	-0.551435	0.682341	5e-05	0.000856486
DCTN3	48.4224	38.2567	-0.339963	0.790062	0.0093	0.0478569
DDA1	7.22536	5.2121	-0.471204	0.721362	0.0006	0.00644064
DDAH1	66.8102	89.9559	0.42915	1.34644	0.00015	0.0021729
DDAH2	8.05907	5.87004	-0.457244	0.728376	0.0094	0.0482403
DDHD1	2.68528	3.81832	0.507866	1.42195	0.00015	0.0021729
DDR1	4.33572	3.05984	-0.502814	0.705729	0.0015	0.0125077
DDR2	61.2003	80.541	0.396184	1.31602	0.00055	0.00604681
DDX10	14.7209	21.7155	0.560858	1.47515	5e-05	0.000856486
DDX18	29.5157	37.9523	0.362707	1.28584	0.00215	0.0162892
DDX20	11.8996	16.2484	0.449378	1.36545	0.00085	0.00833631
DDX21	81.5453	103.114	0.338561	1.26449	0.00385	0.0250426
DDX3Y	22.9551	35.4248	0.625947	1.54322	5e-05	0.000856486
DDX46	11.734	15.6894	0.419095	1.33709	0.0007	0.00722062
DDX52	18.5265	23.0379	0.314419	1.24351	0.00885	0.0462325
DEAF1	4.46142	2.77938	-0.682742	0.62298	0.001	0.00933196
DECR2	4.03831	2.81127	-0.522531	0.696149	0.00975	0.0492794
DEK	36.201	47.4663	0.390874	1.31119	0.00115	0.0103245
DENND1A	7.25765	5.25754	-0.465114	0.724414	0.00525	0.0314308
DENND1B	1.67481	2.31668	0.468061	1.38325	0.00735	0.0404037
DENND6A	3.57044	5.06078	0.50326	1.41741	0.00035	0.00426497
DEPDC1	6.84787	12.3846	0.854825	1.80854	5e-05	0.000856486
DEPDC1B	3.2344	6.1343	0.9234	1.89658	5e-05	0.000856486
DEPDC7	5.42812	7.54864	0.475763	1.39065	0.0041	0.0262331
DEPTOR	10.3645	13.1581	0.344295	1.26953	0.00965	0.0489482
DFFB	1.63199	2.64946	0.699065	1.62345	0.00015	0.0021729
DFNA5	32.5588	19.8752	-0.712075	0.610442	5e-05	0.000856486
DGCR2	7.50332	4.56252	-0.717698	0.608067	5e-05	0.000856486
DGCR6L	4.51385	2.43984	-0.887573	0.540523	0.0002	0.00275655
DGKE	0.877663	1.28239	0.547096	1.46114	0.00195	0.0152207
DGKZ	4.89427	3.11538	-0.651684	0.636537	5e-05	0.000856486
DHRS1	10.4143	7.71199	-0.433385	0.740522	0.00555	0.0326418
DHX29	32.6737	41.8377	0.356674	1.28047	0.0023	0.0170392
DHX36	12.7791	16.0548	0.32922	1.25633	0.00765	0.0415301
DICER1	19.1257	15.2288	-0.328717	0.796244	0.0076	0.0413575
DKK2	1.2373	2.05287	0.730449	1.65916	0.0003	0.0037941
DLC1	14.2473	20.9954	0.559389	1.47364	5e-05	0.000856486
DLG1	32.0565	24.96	-0.361003	0.778623	0.0022	0.0165138
DLG5	6.2845	4.93421	-0.348977	0.785141	0.00675	0.0380068
DLGAP4	4.99723	3.41575	-0.548926	0.683529	0.00045	0.00522561
DLGAP5	13.8517	24.3749	0.81533	1.7597	5e-05	0.000856486
DMAP1	6.30843	3.99591	-0.658758	0.633423	0.0004	0.00476684
DMTF1	11.5112	15.0914	0.390686	1.31102	0.0081	0.0432698
DNA2	2.60852	3.51956	0.432164	1.34926	0.0051	0.0308417
DNAJB11	49.3612	61.6893	0.321643	1.24975	0.00795	0.042629
DNAJB9	11.4114	16.6186	0.542327	1.45632	5e-05	0.000856486
DNAJC12	2.1771	4.00932	0.880947	1.84158	0.00205	0.0157629
DNAJC18	2.60317	3.41927	0.393418	1.3135	0.00785	0.0423125
DNAJC30	2.87274	2.00881	-0.516091	0.699264	0.00735	0.0404037
DNAJC5	16.9785	13.639	-0.315967	0.803312	0.00955	0.0487239
DNM1L	36.2544	47.253	0.382251	1.30337	0.00145	0.0122254
DNM3OS	2.65208	4.54697	0.777781	1.71449	5e-05	0.000856486
DNPH1	17.9766	12.6904	-0.502379	0.705942	0.00595	0.034319
DNTTIP1	14.7154	10.4484	-0.494037	0.710035	0.00125	0.010937
DNTTIP2	26.7614	35.3418	0.40122	1.32062	0.00075	0.00763239
DOCK10	3.18712	6.01655	0.916684	1.88777	5e-05	0.000856486
DOCK11	9.12739	11.67	0.354525	1.27856	0.0044	0.0277461
DOCK6	1.19978	0.617837	-0.957468	0.51496	5e-05	0.000856486
DONSON	8.41352	12.0694	0.520575	1.43453	0.0002	0.00275655
DPH3	19.5348	26.1913	0.423039	1.34075	0.0006	0.00644064
DPM1	64.5758	84.8777	0.394392	1.31439	0.00105	0.00967141
DPP3	17.4102	13.0802	-0.412552	0.751293	0.00115	0.0103245
DPP7	5.92764	3.18221	-0.897431	0.536842	5e-05	0.000856486
DPP8	15.5359	11.5797	-0.424008	0.745351	0.00065	0.00686064
DPY19L1	17.5287	12.493	-0.488598	0.712717	5e-05	0.000856486
DPY19L3	6.95217	10.6699	0.618018	1.53477	5e-05	0.000856486
DPYD	17.909	22.4312	0.324822	1.25251	0.00865	0.0454385
DPYSL3	78.3172	102.591	0.389501	1.30994	0.0007	0.00722062
DSC2	3.29465	2.22643	-0.565396	0.67577	5e-05	0.000856486
DSCC1	3.30909	4.98012	0.589745	1.50498	0.00095	0.00903614
DSE	45.6886	60.0942	0.395394	1.3153	0.001	0.00933196
DSN1	7.40592	11.1834	0.594614	1.51007	5e-05	0.000856486
DSP	2.26624	3.08723	0.446016	1.36227	0.0016	0.0131105
DTNBP1	2.32555	1.26375	-0.879855	0.543422	0.00225	0.0167782
DTWD1	7.98795	11.5234	0.528672	1.4426	0.0001	0.00155363
DUSP1	42.8351	33.2896	-0.363722	0.777157	0.003	0.0207877
DUSP12	13.7505	18.7113	0.444425	1.36077	0.0019	0.0148816
DUSP16	2.13167	1.24374	-0.777295	0.58346	5e-05	0.000856486
DUSP6	53.1874	77.8091	0.548855	1.46292	5e-05	0.000856486
DYRK1B	1.49188	0.677548	-1.13874	0.454156	0.0001	0.00155363
DYRK2	3.21971	4.29084	0.414331	1.33268	0.0028	0.019739
DZIP1	8.32048	10.5378	0.340836	1.26649	0.0039	0.025281
E2F6	6.51396	8.74216	0.424454	1.34206	0.00245	0.0178822
E2F7	4.22565	5.84745	0.468635	1.3838	0.0005	0.00566717
EAF2	1.20039	2.36955	0.981114	1.97399	0.00605	0.0347898
ECHDC1	32.8139	41.4654	0.337601	1.26365	0.00705	0.0392485
ECHS1	78.4913	61.0546	-0.362434	0.777851	0.00235	0.0173417
ECI1	10.0394	6.5919	-0.606908	0.656602	0.00105	0.00967141
ECM1	45.5777	31.8845	-0.515473	0.699564	5e-05	0.000856486
ECT2	19.4672	26.9179	0.467518	1.38273	0.00015	0.0021729
EDA2R	2.59423	3.72915	0.523539	1.43748	0.0012	0.0106223
EDF1	168.393	115.742	-0.540913	0.687336	5e-05	0.000856486
EDNRA	0.982135	2.66645	1.44093	2.71496	5e-05	0.000856486
EEF1D	122.081	90.966	-0.424437	0.745129	0.00025	0.0033053
EEF2	466.14	336.836	-0.468715	0.722608	0.00015	0.0021729
EFCAB14	18.1859	28.9997	0.673219	1.59463	5e-05	0.000856486
EFEMP2	28.6674	17.8204	-0.685884	0.621625	5e-05	0.000856486
EFHD2	13.7337	10.0306	-0.453313	0.730364	0.0007	0.00722062
EFNB1	4.24775	3.02737	-0.488635	0.712699	0.00215	0.0162892
EGFL7	1.38386	0.503914	-1.45744	0.364139	0.00075	0.00763239
EGLN1	6.14041	7.92947	0.368891	1.29136	0.00265	0.0189402
EGR1	2.14064	3.39747	0.666422	1.58713	0.0003	0.0037941
EHBP1L1	9.65946	7.56732	-0.35216	0.78341	0.00475	0.0292547
EHD1	9.27197	6.92344	-0.421387	0.746706	0.00155	0.0127931
EHD2	14.3148	10.8101	-0.405133	0.755167	0.0017	0.013771
EIF2A	22.6967	37.7794	0.735118	1.66453	5e-05	0.000856486
EIF2S1	47.3027	59.6655	0.334975	1.26136	0.00415	0.0265082
EIF4G1	97.375	78.5266	-0.31037	0.806435	0.00995	0.0499788
EIF4G2	371.043	232.618	-0.673628	0.626928	5e-05	0.000856486
EIF5A	407.287	313.122	-0.379321	0.768799	0.00135	0.0115365
EIF5A2	7.13712	10.5485	0.56363	1.47798	5e-05	0.000856486
EIF6	203.747	150.264	-0.439278	0.737504	0.0005	0.00566717
ELMOD2	13.9652	17.9438	0.361646	1.28489	0.0024	0.0176078
ELOF1	26.6092	19.8532	-0.422558	0.746101	0.003	0.0207877
ELOVL4	4.01904	6.52242	0.698559	1.62288	5e-05	0.000856486
EMB	3.05756	4.35347	0.509783	1.42384	0.00035	0.00426497
EMC2	24.1647	35.2765	0.545805	1.45983	5e-05	0.000856486
EML1	0.927245	1.42918	0.624163	1.54132	0.00175	0.0140358
EMP1	84.5804	61.9922	-0.448238	0.732937	0.0002	0.00275655
EMP2	2.67883	1.78915	-0.582326	0.667886	0.0002	0.00275655
ENDOD1	35.076	45.3378	0.370233	1.29256	0.0015	0.0125077
ENOPH1	26.2753	34.4937	0.392629	1.31278	0.0021	0.0160173
ENOX1	0.511329	0.992605	0.956968	1.94123	0.0021	0.0160173
ENPP1	2.41237	3.92037	0.700538	1.62511	5e-05	0.000856486
ENTPD1	1.95949	2.7314	0.479166	1.39394	0.00295	0.0205793
ENTPD7	10.9978	17.5869	0.677295	1.59914	0.00015	0.0021729
EOGT	12.8886	9.54398	-0.433433	0.740498	0.00045	0.00522561
EPAS1	40.0247	25.142	-0.670792	0.628162	5e-05	0.000856486
EPB41L4A	0.879524	1.2782	0.539324	1.45329	0.0077	0.0416622
EPG5	24.8307	19.7132	-0.332963	0.793904	0.00475	0.0292547
EPHA2	8.07762	6.23071	-0.374534	0.771355	0.006	0.0345548
EPHB2	6.45082	4.61918	-0.481847	0.71606	0.0003	0.0037941
EPHX1	5.61828	3.61388	-0.63658	0.643236	0.00885	0.0462325
EPN1	5.50314	3.63806	-0.597086	0.661088	0.00025	0.0033053
EPS8L2	3.48414	1.87091	-0.897061	0.53698	5e-05	0.000856486
EPSTI1	1.76595	2.69448	0.609561	1.52579	0.001	0.00933196
ERBB2	10.8561	8.05943	-0.429762	0.742384	0.0008	0.00794196
ERCC6L	2.10096	3.88012	0.885054	1.84683	0.00045	0.00522561
ERCC6L2	3.42425	4.72199	0.463609	1.37899	0.00365	0.0240168
ERI1	8.95993	12.8522	0.520452	1.4344	5e-05	0.000856486
ERI2	3.96901	5.65321	0.510289	1.42434	0.00205	0.0157629
ERLIN2	19.432	33.9229	0.803826	1.74572	5e-05	0.000856486
ESCO2	1.89563	4.07497	1.10411	2.14966	5e-05	0.000856486
ESF1	9.31729	12.0661	0.372977	1.29502	0.00505	0.0306372
ETF1	83.1281	116.968	0.492705	1.40708	5e-05	0.000856486
ETFB	20.5352	13.9067	-0.562319	0.677213	0.00025	0.0033053
ETHE1	31.7499	23.7339	-0.419804	0.747526	0.0024	0.0176078
ETNK2	2.27791	1.08119	-1.07508	0.474645	5e-05	0.000856486
ETS2	8.09617	5.61132	-0.528899	0.693083	5e-05	0.000856486
EVI5L	3.53798	2.19487	-0.68879	0.620374	5e-05	0.000856486
EXO1	3.43921	7.41018	1.10743	2.15461	5e-05	0.000856486
EXOC3	12.8965	9.36076	-0.462283	0.725837	0.0007	0.00722062
EXOC7	30.7822	22.3734	-0.460311	0.72683	5e-05	0.000856486
EZH2	3.15979	4.97226	0.654073	1.5736	0.00015	0.0021729
EZR	104.633	74.7085	-0.485997	0.714003	5e-05	0.000856486
F2R	7.10751	5.11337	-0.47507	0.719432	0.0003	0.0037941
F2RL1	6.93503	18.6834	1.42978	2.69406	5e-05	0.000856486
FADD	21.7721	16.9232	-0.363483	0.777286	0.0058	0.0337279
FADS1	59.1337	86.2628	0.544758	1.45878	5e-05	0.000856486
FADS3	23.3593	14.677	-0.670443	0.628314	5e-05	0.000856486
FAH	63.5792	51.1784	-0.31302	0.804955	0.0093	0.0478569
FAIM	10.3155	15.1648	0.555913	1.4701	0.0006	0.00644064
FAM102B	3.2334	5.69721	0.817206	1.76199	5e-05	0.000856486
FAM108A1	3.07944	1.80889	-0.767563	0.587409	0.0009	0.00864746
FAM108B1	6.76936	4.52576	-0.58086	0.668565	0.00015	0.0021729
FAM111A	11.8387	16.8555	0.509708	1.42376	5e-05	0.000856486
FAM111B	2.25402	4.23053	0.908339	1.87688	5e-05	0.000856486
FAM122B	2.37253	3.46801	0.547683	1.46174	0.0052	0.0312137
FAM127A	85.6075	63.6523	-0.427525	0.743536	0.0004	0.00476684
FAM129A	7.20298	11.686	0.698113	1.62238	5e-05	0.000856486
FAM129B	65.8812	49.7374	-0.405536	0.754956	0.0004	0.00476684
FAM133DP	2.44709	5.26493	1.10534	2.1515	0.0031	0.0212858
FAM135A	1.78105	2.77299	0.638711	1.55694	0.0001	0.00155363
FAM13A	8.10128	11.8477	0.54838	1.46244	5e-05	0.000856486
FAM174A	6.46745	4.55108	-0.50699	0.703689	0.00785	0.0423125
FAM178A	12.2913	15.688	0.352024	1.27635	0.0099	0.0498158
FAM189B	3.19245	1.82168	-0.809394	0.570621	5e-05	0.000856486
FAM195A	2.74971	1.40686	-0.966801	0.511639	0.0073	0.0402652
FAM195B	11.9766	8.11875	-0.560887	0.677885	0.00185	0.0146312
FAM196B	3.56389	6.76311	0.924235	1.89768	5e-05	0.000856486
FAM208B	16.6988	22.7736	0.447615	1.36378	5e-05	0.000856486
FAM222B	3.70796	2.81827	-0.395817	0.760059	0.0092	0.0474713
FAM26E	8.78828	11.7219	0.415552	1.33381	0.0013	0.0112875
FAM3C	40.3504	55.0496	0.448151	1.36429	0.0002	0.00275655
FAM46A	10.0853	24.7241	1.29366	2.45149	5e-05	0.000856486
FAM46B	1.665	0.912189	-0.868115	0.547862	0.0009	0.00864746
FAM63B	7.45091	5.85784	-0.347048	0.786191	0.00835	0.0442722
FAM64A	4.87268	8.50826	0.804149	1.74612	5e-05	0.000856486
FAM65A	2.81607	2.05671	-0.453343	0.730349	0.00555	0.0326418
FAM73A	8.0328	4.91314	-0.709257	0.611635	5e-05	0.000856486
FAM84B	2.20816	4.21137	0.931445	1.90719	5e-05	0.000856486
FAM91A1	18.4689	10.7194	-0.784881	0.5804	5e-05	0.000856486
FANCB	3.10428	4.43734	0.515437	1.42943	0.00145	0.0122254
FANCD2	3.70206	6.07004	0.713379	1.63964	5e-05	0.000856486
FANCL	10.4462	15.5102	0.570241	1.48477	0.0038	0.0248169
FANCM	2.71167	3.59852	0.40822	1.32705	0.00305	0.0210571
FAP	75.2508	99.4753	0.402631	1.32192	0.0005	0.00566717
FAR1	19.5258	27.9201	0.51592	1.42991	5e-05	0.000856486
FASTKD2	13.7677	17.412	0.338789	1.26469	0.0055	0.0324992
FBLIM1	39.7407	29.563	-0.426823	0.743898	0.00035	0.00426497
FBLN1	6.00488	4.47576	-0.424002	0.745354	0.00655	0.0371014
FBXL19	1.74213	1.11693	-0.641315	0.641128	0.00505	0.0306372
FBXO27	2.50898	1.43656	-0.804487	0.572566	0.0001	0.00155363
FBXO36	3.82787	2.16822	-0.82003	0.56643	5e-05	0.000856486
FBXO5	5.35976	8.42031	0.651705	1.57102	0.0001	0.00155363
FBXO6	2.93983	1.52447	-0.947429	0.518556	0.00025	0.0033053
FBXW4	4.78453	3.34241	-0.517489	0.698587	0.00325	0.0220491
FBXW5	5.9152	4.27767	-0.467603	0.723165	0.00305	0.0210571
FCHSD1	4.32284	3.27767	-0.399305	0.758223	0.00645	0.0367365
FDFT1	107.612	133.86	0.314892	1.24392	0.009	0.0467794
FDX1L	10.7266	6.23395	-0.782972	0.581168	0.0001	0.00155363
FECH	5.9291	8.94957	0.594006	1.50943	5e-05	0.000856486
FERMT1	2.64724	3.56764	0.430477	1.34768	0.00315	0.0214733
FERMT2	91.3995	54.8001	-0.738007	0.599567	5e-05	0.000856486
FGFR1	23.6226	18.7653	-0.3321	0.794379	0.0052	0.0312137
FIGNL1	5.36842	9.84083	0.874283	1.8331	5e-05	0.000856486
FIP1L1	21.1945	27.5407	0.377874	1.29943	0.00335	0.0225792
FIS1	97.072	68.7152	-0.498426	0.707879	5e-05	0.000856486
FKBP8	19.5074	12.0185	-0.698771	0.616097	5e-05	0.000856486
FKTN	12.7326	16.3947	0.364698	1.28761	0.0023	0.0170392
FLAD1	19.2577	15.0837	-0.352442	0.783257	0.0082	0.0436808
FLII	43.291	31.365	-0.464912	0.724515	5e-05	0.000856486
FLJ22447	0.73458	1.5087	1.03832	2.05383	0.0055	0.0324992
FLJ33630	2.61614	3.58058	0.452753	1.36865	0.009	0.0467794
FLJ46906	2.20748	3.76044	0.768503	1.7035	0.00385	0.0250426
FLNA	95.791	65.045	-0.558451	0.679031	5e-05	0.000856486
FLNC	13.5809	7.63171	-0.831504	0.561943	5e-05	0.000856486
FLOT1	45.9199	32.9187	-0.480211	0.716873	5e-05	0.000856486
FLOT2	21.5195	15.9437	-0.432655	0.740897	0.00075	0.00763239
FLT1	26.0236	40.9927	0.655548	1.57521	5e-05	0.000856486
FLYWCH1	2.66663	1.76781	-0.593052	0.662939	0.0003	0.0037941
FLYWCH2	8.58511	5.91254	-0.538058	0.688697	0.0065	0.0368918
FMR1	5.46083	3.97673	-0.457537	0.728228	0.00105	0.00967141
FN3KRP	12.6417	8.596	-0.556457	0.67997	0.00015	0.0021729
FNBP4	8.9313	12.4299	0.476877	1.39173	5e-05	0.000856486
FNDC4	18.6256	14.3546	-0.375774	0.770692	0.0049	0.0299835
FNIP2	1.98124	3.89932	0.976822	1.96813	5e-05	0.000856486
FOXO1	1.36908	0.975426	-0.489106	0.712466	0.0075	0.0409704
FOXO4	1.27554	0.774175	-0.720374	0.60694	0.0023	0.0170392
FPGS	8.08896	6.22641	-0.377554	0.769742	0.00925	0.0476427
FRS2	8.11411	11.2214	0.467742	1.38294	0.0003	0.0037941
FSCN1	25.0803	19.2701	-0.38019	0.768336	0.0022	0.0165138
FST	1.99049	2.94584	0.565558	1.47996	0.0091	0.0471266
FTH1	1170.73	709.533	-0.722472	0.606058	5e-05	0.000856486
FTL	3697.63	2682.63	-0.462952	0.7255	0.00055	0.00604681
FUK	1.19377	0.682982	-0.805603	0.572123	0.0004	0.00476684
FUOM	7.49608	4.21801	-0.829571	0.562697	0.00255	0.0184109
FUT4	1.28999	2.00186	0.633984	1.55184	0.00055	0.00604681
FUT8	10.7457	13.6727	0.34754	1.27239	0.0051	0.0308417
FZD4	4.9982	3.7633	-0.409413	0.75293	0.00155	0.0127931
FZD8	1.4711	2.60845	0.826292	1.77312	5e-05	0.000856486
FZR1	2.63187	1.86204	-0.499203	0.707498	0.00595	0.034319
G2E3	6.7959	8.82744	0.37733	1.29894	0.00285	0.0200294
G6PC3	11.7042	8.60806	-0.443271	0.735465	0.0032	0.0217489
G6PD	11.6251	7.90269	-0.556822	0.679798	0.00055	0.00604681
GAA	1.63939	0.979276	-0.743368	0.597343	0.00045	0.00522561
GABARAP	243.922	195.764	-0.317308	0.802566	0.0083	0.04411
GABBR2	1.32552	2.29636	0.792793	1.73243	5e-05	0.000856486
GABRE	2.07891	3.11872	0.585129	1.50017	0.0012	0.0106223
GADD45GIP1	24.4384	17.4019	-0.489908	0.712071	0.0026	0.0186651
GALC	8.52668	11.7645	0.464388	1.37973	0.00035	0.00426497
GALE	17.1992	11.9427	-0.526217	0.694373	0.00015	0.0021729
GALK1	4.20446	2.16282	-0.959009	0.51441	5e-05	0.000856486
GALNS	4.33577	2.93145	-0.564677	0.676107	0.0013	0.0112875
GALNT12	4.32348	5.89887	0.448245	1.36438	0.0033	0.022335
GALNT4	6.80832	9.51541	0.482968	1.39762	0.0045	0.0280959
GALNT5	18.0065	26.8252	0.575067	1.48975	5e-05	0.000856486
GAPVD1	17.0805	22.9856	0.428382	1.34572	0.00035	0.00426497
GAREM	1.96644	2.81179	0.515898	1.42988	0.0005	0.00566717
GAS2L3	3.37226	5.72583	0.763768	1.69792	5e-05	0.000856486
GAS6	57.9723	38.2868	-0.598517	0.660432	5e-05	0.000856486
GBA	16.7816	12.6098	-0.41234	0.751404	0.001	0.00933196
GBE1	72.9373	58.9633	-0.306841	0.80841	0.0088	0.0461198
GCLC	8.42817	6.62236	-0.347874	0.785741	0.00785	0.0423125
GDF5	4.86001	3.42101	-0.506535	0.703911	0.00275	0.0194955
GEM	1.45327	3.00239	1.04681	2.06596	5e-05	0.000856486
GEMIN2	8.70799	11.8564	0.445256	1.36156	0.0035	0.0233409
GEMIN5	10.2639	12.9796	0.338669	1.26459	0.0065	0.0368918
GEN1	3.86673	5.05318	0.386078	1.30684	0.0039	0.025281
GFM1	23.2133	31.4082	0.436193	1.35303	0.00975	0.0492794
GFOD1	1.85979	3.0511	0.714187	1.64056	0.00055	0.00604681
GFPT1	24.2105	15.7572	-0.619619	0.650843	5e-05	0.000856486
GFPT2	41.7471	59.8646	0.520027	1.43398	5e-05	0.000856486
GGA1	6.86426	4.66506	-0.557208	0.679616	0.0007	0.00722062
GGCT	39.3335	58.255	0.566622	1.48105	5e-05	0.000856486
GGH	37.0747	47.4892	0.357165	1.28091	0.0042	0.0267373
GGT5	1.29001	0.729455	-0.822492	0.565464	0.0028	0.019739
GINM1	46.7572	59.3519	0.344106	1.26936	0.0064	0.0365434
GINS1	5.72376	7.67774	0.423718	1.34138	0.00245	0.0178822
GIPC1	33.9578	23.6175	-0.523885	0.695496	5e-05	0.000856486
GK	4.99074	7.63011	0.612452	1.52886	5e-05	0.000856486
GLRX5	39.3485	26.0227	-0.596539	0.661339	5e-05	0.000856486
GLTSCR2	19.2018	14.2709	-0.428165	0.743206	0.002	0.0154939
GMIP	1.63076	1.07629	-0.599476	0.659994	0.00505	0.0306372
GMNN	15.4256	22.0573	0.515926	1.42991	0.0007	0.00722062
GMPR	1.50499	0.745868	-1.01276	0.495597	0.0044	0.0277461
GNA11	11.8101	8.7108	-0.43914	0.737574	0.00345	0.0231024
GNA13	11.9855	19.1737	0.677835	1.59974	5e-05	0.000856486
GNAI2	172.738	123.314	-0.48625	0.713878	5e-05	0.000856486
GNB2	30.3269	20.0048	-0.600252	0.659639	5e-05	0.000856486
GNG2	13.219	19.2917	0.545366	1.45939	5e-05	0.000856486
GNL2	43.763	57.5501	0.395107	1.31504	0.00095	0.00903614
GNL3	63.4464	88.7166	0.483666	1.39829	0.00785	0.0423125
GOLGA8A	1.55639	2.44257	0.650192	1.56938	0.00065	0.00686064
GOLIM4	31.5271	45.1952	0.519578	1.43354	5e-05	0.000856486
GOLT1B	35.1095	47.451	0.434578	1.35152	0.0002	0.00275655
GORASP2	36.8944	29.1132	-0.341727	0.789096	0.0038	0.0248169
GPAA1	6.77024	3.88611	-0.800879	0.573999	5e-05	0.000856486
GPAM	5.12895	8.01905	0.644766	1.56349	5e-05	0.000856486
GPBP1	14.7779	19.2272	0.379707	1.30108	0.0016	0.0131105
GPC1	7.35495	5.42101	-0.440153	0.737056	0.00185	0.0146312
GPR108	10.7349	8.23597	-0.382302	0.767212	0.0072	0.039888
GPR125	9.03219	13.265	0.554482	1.46864	5e-05	0.000856486
GPR176	54.7746	39.9333	-0.455916	0.729047	5e-05	0.000856486
GPR180	4.83349	6.92286	0.518303	1.43227	5e-05	0.000856486
GPRC5A	52.193	20.1814	-1.37083	0.386669	5e-05	0.000856486
GPS1	23.271	15.6574	-0.571687	0.67283	5e-05	0.000856486
GPSM1	4.22496	2.70305	-0.644349	0.639781	0.0011	0.0100022
GPSM2	4.83109	8.35014	0.789453	1.72842	0.0086	0.0452386
GPSM3	2.71853	1.3662	-0.992665	0.502549	0.00055	0.00604681
GPX1	103.717	77.0096	-0.429544	0.742496	0.00045	0.00522561
GPX4	74.2696	54.2336	-0.453586	0.730226	0.00015	0.0021729
GPX7	22.4269	30.5635	0.446579	1.3628	0.0007	0.00722062
GPX8	65.473	52.1437	-0.328407	0.796415	0.0047	0.0290729
GRAMD1A	4.96294	3.2652	-0.604024	0.657916	0.00035	0.00426497
GRAMD4	1.38178	0.946819	-0.545368	0.685217	0.00675	0.0380068
GREM1	14.8961	18.8709	0.341234	1.26684	0.0054	0.0320417
GRHPR	66.3996	53.1664	-0.32066	0.800703	0.00875	0.0458789
GRIA1	1.87334	2.67733	0.515178	1.42917	0.001	0.00933196
GRINA	25.9854	20.771	-0.323137	0.79933	0.0095	0.0486436
GRN	21.6789	13.9403	-0.637031	0.643035	5e-05	0.000856486
GSN	48.1838	37.2349	-0.371895	0.772767	0.00155	0.0127931
GSPT2	6.18283	8.04697	0.380179	1.3015	0.0066	0.0373474
GSTM2	7.29275	5.20224	-0.487331	0.713344	0.0082	0.0436808
GSTP1	209.064	155.236	-0.429481	0.742529	0.00055	0.00604681
GSTT1	6.52625	3.95854	-0.721285	0.606557	0.00065	0.00686064
GSTZ1	10.3555	6.60402	-0.648983	0.63773	0.0002	0.00275655
GTF2F1	23.985	19.1066	-0.328063	0.796605	0.0089	0.0464296
GTF2H2B	5.96939	8.42933	0.497834	1.41209	0.0002	0.00275655
GTF2IRD1	4.72703	3.33638	-0.50265	0.705809	0.00085	0.00833631
GTPBP10	3.38574	4.31827	0.35098	1.27543	0.00725	0.0400478
GTPBP4	62.7573	80.5536	0.360165	1.28357	0.0023	0.0170392
GUCY1B3	1.72938	3.4046	0.977234	1.96869	5e-05	0.000856486
GUK1	69.9098	48.1831	-0.536967	0.689218	5e-05	0.000856486
GXYLT1	6.03015	12.5264	1.05471	2.0773	5e-05	0.000856486
GYPC	23.7989	17.6711	-0.42951	0.742514	0.0022	0.0165138
GYS1	17.9252	12.713	-0.495682	0.709226	0.0001	0.00155363
H19	35.2199	26.8939	-0.389111	0.7636	0.00135	0.0115365
H2AFJ	3.21123	2.00437	-0.67998	0.624174	0.00015	0.0021729
HACE1	4.03897	5.31407	0.395832	1.3157	0.00465	0.028858
HAGH	6.48066	4.47512	-0.534214	0.690535	0.0025	0.0181887
HAPLN1	98.9597	70.5111	-0.48899	0.712524	5e-05	0.000856486
HAS2	33.4594	74.2698	1.15036	2.21969	5e-05	0.000856486
HAT1	34.4191	45.0696	0.388945	1.30944	0.00125	0.010937
HAUS1	21.4163	28.1302	0.393411	1.3135	0.0048	0.0294827
HAUS3	2.72585	3.98745	0.548761	1.46283	0.0003	0.0037941
HAUS6	9.90515	14.8074	0.580064	1.49492	5e-05	0.000856486
HDAC6	4.45034	3.39614	-0.390019	0.76312	0.00755	0.0411841
HDAC9	2.07026	1.38874	-0.576033	0.670806	0.00135	0.0115365
HDGFRP2	12.4553	9.59331	-0.376664	0.770217	0.00515	0.0310614
HDGFRP3	26.8694	34.8705	0.376039	1.29777	0.00195	0.0152207
HDHD1	12.9044	7.07407	-0.867255	0.548189	5e-05	0.000856486
HDHD2	16.657	11.2868	-0.561494	0.6776	5e-05	0.000856486
HEATR3	15.6977	20.0595	0.353728	1.27786	0.0052	0.0312137
HEATR5A	20.0034	25.1838	0.332251	1.25898	0.0051	0.0308417
HECTD1	33.2034	43.6144	0.393473	1.31355	0.00075	0.00763239
HECTD2	3.08268	4.85265	0.654589	1.57417	5e-05	0.000856486
HECW2	1.70661	3.5941	1.0745	2.10599	5e-05	0.000856486
HELLS	5.86248	10.8557	0.888866	1.85172	5e-05	0.000856486
HERC2P2	1.91239	2.66565	0.479109	1.39388	0.00325	0.0220491
HERC2P9	0.992935	1.66548	0.746169	1.67733	0.00095	0.00903614
HGF	4.8967	12.5586	1.35879	2.5647	5e-05	0.000856486
HHIP	2.94124	4.22664	0.523089	1.43703	0.00315	0.0214733
HHLA3	3.88031	2.22862	-0.800018	0.574342	0.00705	0.0392485
HIGD1A	93.3159	61.5988	-0.599221	0.66011	5e-05	0.000856486
HIGD2A	70.2149	33.1339	-1.08347	0.471892	5e-05	0.000856486
HINT3	6.66011	9.44129	0.503439	1.41759	0.00015	0.0021729
HIST1H2AC	73.2173	51.9411	-0.495308	0.70941	0.00025	0.0033053
HIST1H4E	272.99	206.426	-0.403226	0.756166	0.00115	0.0103245
HIST4H4	33.9865	23.4337	-0.536378	0.6895	0.0045	0.0280959
HJURP	6.74802	10.9007	0.691887	1.6154	5e-05	0.000856486
HK2	4.68117	6.53351	0.48099	1.3957	0.00015	0.0021729
HLTF	18.0757	23.5307	0.380497	1.30179	0.00165	0.013462
HMGA1	133.805	93.5796	-0.515862	0.699375	0.0001	0.00155363
HMGA2	139.868	108.077	-0.372001	0.77271	0.0017	0.013771
HMGCL	21.8819	16.759	-0.384803	0.765884	0.00355	0.0235774
HMGCS1	22.1129	42.0725	0.927991	1.90262	5e-05	0.000856486
HMGN2	135.174	102.477	-0.399514	0.758114	0.0005	0.00566717
HMGN3	53.2509	67.4221	0.340416	1.26612	0.00835	0.0442722
HMMR	9.44655	14.7042	0.638374	1.55657	5e-05	0.000856486
HMOX1	11.2952	7.33335	-0.623167	0.649244	5e-05	0.000856486
HNRNPA1L2	2.72079	3.85852	0.504022	1.41816	0.00555	0.0326418
HNRNPH1	102.78	133.136	0.373346	1.29535	0.00155	0.0127931
HNRNPM	35.439	44.1831	0.318157	1.24674	0.0073	0.0402652
HNRNPR	48.8291	74.21	0.603872	1.51979	5e-05	0.000856486
HNRPDL	34.9007	47.9722	0.458943	1.37453	5e-05	0.000856486
HOMER3	10.837	6.76553	-0.679695	0.624297	5e-05	0.000856486
HRAS	16.6307	12.36	-0.428172	0.743203	0.0054	0.0320417
HRSP12	22.9366	29.6094	0.368404	1.29092	0.00825	0.0439265
HS1BP3	4.19314	2.81106	-0.576914	0.670396	0.00105	0.00967141
HS3ST3A1	0.39755	0.991074	1.31786	2.49296	0.0005	0.00566717
HSBP1L1	9.47656	5.74914	-0.721018	0.606669	0.0008	0.00794196
HSD17B1	1.79333	1.08363	-0.726766	0.604257	0.0024	0.0176078
HSP90B1	342.193	430.74	0.332009	1.25877	0.0077	0.0416622
HSPA12A	2.1066	3.31349	0.653437	1.57291	5e-05	0.000856486
HSPA13	22.6339	32.2111	0.509075	1.42314	5e-05	0.000856486
HSPA14	11.1713	15.0821	0.433041	1.35008	0.0018	0.0143558
HSPA4L	2.4329	3.37548	0.472419	1.38743	0.00555	0.0326418
HSPB1	43.2891	24.7327	-0.807584	0.571338	5e-05	0.000856486
HSPB6	4.84558	3.05668	-0.664701	0.630819	0.0015	0.0125077
HSPBP1	4.11038	2.79427	-0.556804	0.679806	0.00365	0.0240168
HSPG2	2.17312	1.26335	-0.782521	0.58135	5e-05	0.000856486
HTATSF1	25.5721	31.697	0.309771	1.23951	0.0096	0.0489131
HTR7P1	3.66071	2.42172	-0.596091	0.661544	0.0002	0.00275655
IBTK	27.0479	35.3416	0.38585	1.30663	0.0009	0.00864746
ICAM1	10.05	5.03289	-0.997741	0.500784	5e-05	0.000856486
ID1	10.7226	6.63091	-0.693374	0.618406	0.00035	0.00426497
ID2	6.18926	4.29388	-0.527486	0.693763	0.00515	0.0310614
ID3	17.8076	10.785	-0.723465	0.605641	5e-05	0.000856486
IDH1	94.4583	121.164	0.359211	1.28272	0.00245	0.0178822
IDI1	65.304	108.944	0.738349	1.66827	5e-05	0.000856486
IFI27L2	95.9582	67.1351	-0.515338	0.699629	0.0003	0.0037941
IFI44	5.60553	8.27241	0.561458	1.47576	0.0008	0.00794196
IFI44L	1.1009	1.77037	0.685365	1.60811	5e-05	0.000856486
IFIT2	4.27452	2.29556	-0.896918	0.537033	5e-05	0.000856486
IFITM2	84.4612	56.0436	-0.59174	0.663542	5e-05	0.000856486
IFITM3	238.239	171.702	-0.472501	0.720714	0.00015	0.0021729
IFRD1	9.71815	13.5815	0.482893	1.39754	0.0003	0.0037941
IFT80	9.51219	13.4815	0.503135	1.41729	5e-05	0.000856486
IGF1R	2.45362	3.33772	0.443952	1.36033	0.0008	0.00794196
IGF2	9.28108	7.20437	-0.365419	0.776243	0.00395	0.0255032
IGFBP3	30.643	55.1208	0.84704	1.79881	5e-05	0.000856486
IGFBP4	103.371	81.0203	-0.351475	0.783782	0.0026	0.0186651
IGFBP5	3.48831	4.71149	0.433655	1.35065	0.00125	0.010937
IGFBP6	33.6692	23.5911	-0.513186	0.700673	0.0004	0.00476684
IGIP	6.89265	4.33802	-0.668022	0.629369	5e-05	0.000856486
IKBIP	70.0226	97.69	0.48039	1.39512	0.00015	0.0021729
IL11	0.532356	1.24106	1.22111	2.33126	0.0007	0.00722062
IL13RA2	3.25525	5.39611	0.729152	1.65766	0.0007	0.00722062
IL17RC	2.60082	1.57222	-0.726162	0.60451	0.0004	0.00476684
IL1A	0.544503	1.49022	1.45251	2.73684	5e-05	0.000856486
IL1B	3.23363	9.19344	1.50745	2.84307	5e-05	0.000856486
IL20RB	6.20006	3.49153	-0.828422	0.563145	5e-05	0.000856486
IL31RA	2.17945	3.209	0.558158	1.47239	0.0021	0.0160173
IL32	4.20862	2.34869	-0.841488	0.558068	0.00185	0.0146312
IL33	48.6024	84.3508	0.795373	1.73553	5e-05	0.000856486
IL6ST	161.056	207.919	0.368464	1.29098	0.00395	0.0255032
IL8	32.1315	42.3225	0.397435	1.31716	0.00185	0.0146312
INHBA	8.82401	17.2462	0.966777	1.95447	5e-05	0.000856486
INPP5F	13.3102	17.6783	0.409442	1.32817	0.00425	0.0269951
INPP5K	6.62059	4.04364	-0.711306	0.610767	5e-05	0.000856486
INSIG1	67.8725	96.254	0.50402	1.41816	5e-05	0.000856486
INSIG2	6.27465	3.53529	-0.827707	0.563424	5e-05	0.000856486
INTS1	2.09348	1.45802	-0.521891	0.696458	0.0008	0.00794196
INTS2	4.17027	5.52696	0.406342	1.32532	0.0014	0.0118921
INTS5	4.80016	3.3576	-0.515654	0.699476	0.00085	0.00833631
IP6K1	8.34079	5.47155	-0.608234	0.655999	5e-05	0.000856486
IPO4	9.67597	7.43257	-0.380546	0.768147	0.00405	0.0260452
IPO7	62.7411	47.2956	-0.407704	0.753822	0.0007	0.00722062
IQCB1	8.64451	12.5933	0.542798	1.4568	5e-05	0.000856486
IRAK1	33.6396	25.4648	-0.401657	0.756988	0.0011	0.0100022
IRAK3	2.77986	3.71313	0.417623	1.33572	0.00155	0.0127931
IRF2BP1	1.096	0.621325	-0.818821	0.566905	0.0054	0.0320417
IRF2BP2	16.8164	22.5395	0.42259	1.34033	0.00035	0.00426497
IRS2	4.16691	3.13886	-0.408738	0.753282	0.0024	0.0176078
ITFG3	9.92119	7.33148	-0.43641	0.738971	0.00145	0.0122254
ITGA1	20.8643	31.0068	0.571548	1.48612	0.00035	0.00426497
ITGA10	2.0761	1.39075	-0.578017	0.669884	0.001	0.00933196
ITGA3	35.7917	26.4546	-0.436108	0.739126	0.0001	0.00155363
ITGA4	49.6326	81.459	0.714787	1.64124	5e-05	0.000856486
ITGA6	9.70354	6.13236	-0.662067	0.631972	5e-05	0.000856486
ITGB3BP	8.70973	12.2518	0.492299	1.40668	0.00335	0.0225792
ITM2C	49.3617	38.3228	-0.365189	0.776367	0.00245	0.0178822
ITPKB	0.943607	0.619761	-0.606475	0.6568	0.0043	0.0272517
ITPR3	3.80665	2.37973	-0.677722	0.625152	5e-05	0.000856486
ITSN1	24.7402	19.605	-0.335633	0.792436	0.0045	0.0280959
IVNS1ABP	16.645	21.8606	0.393244	1.31334	0.0011	0.0100022
JAKMIP2	0.731569	1.61599	1.14335	2.20893	5e-05	0.000856486
JDP2	4.91343	2.89335	-0.76399	0.588865	5e-05	0.000856486
JHDM1D	0.951037	1.37594	0.532849	1.44678	0.0018	0.0143558
JMJD8	25.8008	18.5208	-0.478264	0.717841	0.00055	0.00604681
JRKL	6.69731	9.02372	0.43014	1.34736	0.00145	0.0122254
JUP	2.53396	1.56234	-0.697684	0.616561	0.0003	0.0037941
KANSL2	15.2327	20.047	0.39622	1.31606	0.0019	0.0148816
KATNB1	3.13786	2.06007	-0.607088	0.656521	0.001	0.00933196
KCNK2	2.1638	5.14749	1.2503	2.37891	5e-05	0.000856486
KCNQ1OT1	2.20791	2.77149	0.32798	1.25525	0.00495	0.0301918
KCNQ5	1.67762	2.69698	0.684933	1.60763	5e-05	0.000856486
KCNT2	5.04236	3.58631	-0.4916	0.711236	0.0001	0.00155363
KCTD6	3.44701	5.26976	0.612393	1.52879	0.00135	0.0115365
KIAA0020	30.7659	43.8561	0.511446	1.42548	0.0001	0.00155363
KIAA0101	10.1937	16.8384	0.724074	1.65184	5e-05	0.000856486
KIAA0232	5.99713	8.63268	0.525537	1.43947	5e-05	0.000856486
KIAA0947	11.3699	14.5145	0.352272	1.27657	0.003	0.0207877
KIAA1161	1.41963	0.850783	-0.73865	0.5993	0.00075	0.00763239
KIAA1199	5.30079	3.6519	-0.537559	0.688936	5e-05	0.000856486
KIAA1279	29.5858	38.0585	0.363314	1.28638	0.0027	0.0192612
KIAA1467	2.19832	2.90867	0.403959	1.32313	0.0094	0.0482403
KIAA1524	5.21604	8.02586	0.621701	1.53869	0.00495	0.0301918
KIAA1609	13.8818	6.9885	-0.990136	0.50343	5e-05	0.000856486
KIAA1731	4.19416	6.29727	0.586343	1.50144	5e-05	0.000856486
KIF11	8.32588	12.6023	0.598007	1.51362	5e-05	0.000856486
KIF14	2.51338	4.77876	0.92701	1.90133	5e-05	0.000856486
KIF15	2.37859	4.0892	0.781716	1.71917	5e-05	0.000856486
KIF18A	5.91333	10.3568	0.808537	1.75143	5e-05	0.000856486
KIF18B	0.82523	1.3798	0.741592	1.67202	0.00055	0.00604681
KIF1C	29.801	21.4266	-0.475962	0.718987	5e-05	0.000856486
KIF20A	11.83	18.7782	0.666605	1.58733	0.0009	0.00864746
KIF20B	6.20692	10.2401	0.722286	1.64979	5e-05	0.000856486
KIF21A	2.37099	3.13195	0.401572	1.32095	0.0059	0.0341173
KIF23	16.3154	24.2605	0.572374	1.48697	5e-05	0.000856486
KIF2C	7.73405	11.8787	0.619082	1.5359	5e-05	0.000856486
KIF4A	5.0474	8.99245	0.833173	1.7816	5e-05	0.000856486
KIF5B	81.5389	63.5651	-0.359254	0.779568	0.002	0.0154939
KIFC3	4.36178	3.24491	-0.426741	0.74394	0.0058	0.0337279
KITLG	3.34312	5.92527	0.825685	1.77238	5e-05	0.000856486
KLF3	7.02047	9.48399	0.433926	1.3509	0.00035	0.00426497
KLF5	1.62125	2.3084	0.509786	1.42384	0.00585	0.0339145
KLHDC3	39.5211	30.8958	-0.355215	0.781753	0.0041	0.0262331
KLHDC8B	4.07133	2.41594	-0.752916	0.593403	0.00015	0.0021729
KLHL11	4.67996	7.72814	0.723626	1.65133	5e-05	0.000856486
KLHL15	3.11718	4.70749	0.594718	1.51018	5e-05	0.000856486
KLHL2	5.38407	9.10252	0.757567	1.69064	5e-05	0.000856486
KLHL3	1.3048	1.88792	0.532962	1.4469	0.0015	0.0125077
KLHL42	8.17495	12.9809	0.667104	1.58788	5e-05	0.000856486
KLHL7	19.9484	26.9834	0.435802	1.35266	0.00295	0.0205793
KNSTRN	21.4984	27.9977	0.381077	1.30231	0.0031	0.0212858
KNTC1	5.98887	8.97722	0.583984	1.49898	5e-05	0.000856486
KRIT1	7.70496	10.4618	0.441273	1.3578	0.00055	0.00604681
KRT19	162.148	99.2562	-0.708082	0.612133	5e-05	0.000856486
KRT34	87.7911	54.2866	-0.69348	0.61836	5e-05	0.000856486
KRTAP2-3	25.6178	13.4788	-0.926456	0.526149	5e-05	0.000856486
KTN1	78.7309	97.8242	0.313262	1.24251	0.0083	0.04411
KXD1	49.9166	38.4334	-0.377158	0.769953	0.0014	0.0118921
L3MBTL3	4.81243	6.43393	0.418934	1.33694	0.0022	0.0165138
LAMA4	9.41916	12.5938	0.419038	1.33704	0.0019	0.0148816
LAMTOR4	48.5669	35.1043	-0.468324	0.722804	0.00105	0.00967141
LARP1B	8.82198	12.0533	0.450252	1.36628	0.0022	0.0165138
LATS2	11.1668	8.62001	-0.373449	0.771935	0.0028	0.019739
LAYN	14.2322	18.1603	0.351631	1.276	0.00535	0.0318448
LDLRAD3	4.70464	6.36968	0.437136	1.35391	0.0029	0.0202929
LEMD3	9.59245	12.0915	0.334028	1.26053	0.00735	0.0404037
LEO1	20.0892	28.1839	0.488453	1.40294	5e-05	0.000856486
LEPREL1	4.23802	5.83898	0.462324	1.37776	0.0019	0.0148816
LETM2	9.65055	6.9091	-0.482114	0.715928	0.00155	0.0127931
LGALS1	2385.36	1720.33	-0.47152	0.721204	0.00015	0.0021729
LGALS3BP	51.3838	37.8565	-0.440771	0.736741	0.0003	0.0037941
LHFPL2	21.2579	27.4743	0.370084	1.29243	0.00175	0.0140358
LHPP	2.4536	1.44307	-0.765762	0.588143	0.0019	0.0148816
LIG4	6.34588	8.17285	0.365018	1.2879	0.00555	0.0326418
LIMK1	17.1069	13.1202	-0.38279	0.766953	0.00215	0.0162892
LIN7C	26.337	33.1596	0.332332	1.25905	0.00525	0.0314308
LIN9	2.58073	3.99742	0.631289	1.54895	0.00025	0.0033053
LINC00116	2.37966	1.51329	-0.653071	0.635925	0.00865	0.0454385
LINC00857	1.10253	1.99032	0.852187	1.80524	0.0007	0.00722062
LLPH	39.3597	53.8449	0.452088	1.36802	0.00035	0.00426497
LMAN1	88.4077	112.113	0.342709	1.26814	0.00395	0.0255032
LMAN2	38.0323	28.5621	-0.413125	0.750995	0.0008	0.00794196
LMBR1L	12.301	9.46902	-0.377493	0.769774	0.00565	0.0330929
LMNA	85.3552	60.8783	-0.48755	0.713235	0.0002	0.00275655
LMNB1	13.7545	22.7545	0.726245	1.65433	5e-05	0.000856486
LMO4	8.24678	11.8305	0.52061	1.43456	5e-05	0.000856486
LOC100379224	3.27595	4.72107	0.527201	1.44113	0.0009	0.00864746
LOC100506060	0.981961	1.60032	0.704622	1.62972	0.00915	0.0473208
LOC100506394	8.41905	6.08252	-0.468988	0.722471	0.00205	0.0157629
LOC100506746	1.56044	0.953756	-0.710257	0.611211	0.0091	0.0471266
LOC257396	2.04391	1.31706	-0.634007	0.644384	0.0048	0.0294827
LOC339803	6.38994	4.63294	-0.463875	0.725036	0.0025	0.0181887
LOC374443	4.41883	6.43418	0.542093	1.45608	0.00075	0.00763239
LOC494141	1.48563	2.32083	0.643563	1.56218	0.0035	0.0233409
LOC643406	2.56222	3.48405	0.44337	1.35978	0.0053	0.0316301
LOC645166	48.1443	35.4726	-0.44066	0.736797	0.0032	0.0217489
LOC645638	11.2892	7.38454	-0.612361	0.654125	0.0046	0.0286259
LOC730102	2.50394	4.02049	0.683169	1.60566	5e-05	0.000856486
LONRF1	4.21199	6.47982	0.621452	1.53842	5e-05	0.000856486
LPAR1	64.3353	50.3174	-0.354554	0.782111	0.00225	0.0167782
LPGAT1	14.0778	9.48743	-0.569332	0.673929	5e-05	0.000856486
LPHN2	5.96478	9.54073	0.677631	1.59951	5e-05	0.000856486
LRCH4	1.34115	0.678964	-0.98206	0.506256	0.00035	0.00426497
LRIG3	5.92968	8.16597	0.46167	1.37714	0.00065	0.00686064
LRP1	5.91362	3.82223	-0.629626	0.646344	5e-05	0.000856486
LRP10	27.6776	19.2098	-0.526877	0.694056	5e-05	0.000856486
LRP11	17.2096	22.3679	0.378218	1.29974	0.0019	0.0148816
LRP5	1.84714	1.16094	-0.669999	0.628507	0.0003	0.0037941
LRPAP1	4.87812	3.88269	-0.329269	0.79594	0.00955	0.0487239
LRPPRC	38.611	48.0111	0.314355	1.24346	0.0078	0.042123
LRRC17	14.4995	31.5782	1.12293	2.17789	5e-05	0.000856486
LRRC32	1.28214	0.774706	-0.726831	0.60423	0.0007	0.00722062
LRRC49	2.85409	5.07009	0.82898	1.77643	5e-05	0.000856486
LRRC58	9.29893	11.9148	0.357622	1.28131	0.00335	0.0225792
LRRC8C	5.27139	7.31072	0.47183	1.38687	0.00035	0.00426497
LRRCC1	1.14517	1.76871	0.627131	1.54449	0.00175	0.0140358
LSM4	42.5232	32.1189	-0.404826	0.755327	0.0015	0.0125077
LSS	19.2436	12.9078	-0.576141	0.670756	5e-05	0.000856486
LTBR	40.3019	30.2966	-0.41169	0.751742	0.0007	0.00722062
LTV1	22.3412	28.1109	0.331423	1.25825	0.00955	0.0487239
LUM	295.168	396.5	0.425783	1.3433	0.0007	0.00722062
LY6E	34.2685	22.1766	-0.627844	0.647143	5e-05	0.000856486
LYAR	17.7503	25.0395	0.496365	1.41065	0.0001	0.00155363
LYRM7	6.62809	4.95535	-0.419606	0.747629	0.00125	0.010937
LZTS2	5.16161	3.44257	-0.584335	0.666957	0.00085	0.00833631
MAB21L3	4.56361	5.93497	0.379064	1.3005	0.00925	0.0476427
MAD2L1	18.4275	25.3359	0.459322	1.3749	0.0007	0.00722062
MAEA	17.2384	9.41897	-0.871989	0.546393	5e-05	0.000856486
MAF1	29.0805	20.3669	-0.513824	0.700364	5e-05	0.000856486
MAGOHB	4.54893	6.20105	0.446986	1.36319	0.0024	0.0176078
MALL	3.59249	2.14464	-0.744252	0.596977	5e-05	0.000856486
MALT1	13.2709	18.0846	0.446489	1.36272	0.0002	0.00275655
MAN1A1	29.6433	37.1875	0.327114	1.2545	0.0054	0.0320417
MAN2B1	6.61418	4.55283	-0.538798	0.688344	0.0003	0.0037941
MAN2B2	9.49292	7.20061	-0.398733	0.758524	0.00195	0.0152207
MANBAL	23.9932	18.761	-0.354886	0.781931	0.0092	0.0474713
MAOA	37.7377	23.9484	-0.656077	0.634602	5e-05	0.000856486
MAP1LC3B	47.2664	31.0465	-0.606385	0.656841	5e-05	0.000856486
MAP2K2	28.2422	20.259	-0.479293	0.717329	0.0002	0.00275655
MAP2K3	7.96606	5.84895	-0.445689	0.734234	0.00375	0.024561
MAP3K1	4.18219	3.14483	-0.411273	0.75196	0.00215	0.0162892
MAP3K11	3.01148	2.00346	-0.587981	0.665273	0.00085	0.00833631
MAP3K4	7.13592	9.29776	0.381783	1.30295	0.00255	0.0184109
MAP3K5	7.85707	5.63316	-0.480046	0.716955	0.0003	0.0037941
MAP4	91.3435	69.6961	-0.390225	0.763011	0.0009	0.00864746
MAP4K5	22.5033	30.7562	0.450738	1.36674	0.00015	0.0021729
MAP7D1	17.5382	8.86316	-0.984608	0.505363	5e-05	0.000856486
MAPK11	6.08504	2.82115	-1.10898	0.463622	5e-05	0.000856486
MAPK12	10.9684	6.67791	-0.715884	0.608832	5e-05	0.000856486
MAPK3	11.7006	8.23444	-0.506841	0.703762	0.00075	0.00763239
MAPRE1	86.1838	54.2299	-0.668327	0.629236	5e-05	0.000856486
MAPRE3	4.49988	2.88961	-0.639014	0.642152	0.00095	0.00903614
MARCH4	2.83157	1.94755	-0.539943	0.687798	0.0014	0.0118921
MARCKSL1	41.4232	22.8978	-0.855228	0.552778	5e-05	0.000856486
MARK4	4.03121	2.92963	-0.460493	0.726738	0.00155	0.0127931
MASTL	5.1717	7.29984	0.497226	1.4115	0.00055	0.00604681
MB21D1	1.82836	2.73397	0.580445	1.49531	0.00975	0.0492794
MBD3	2.62194	1.84647	-0.505868	0.704237	0.0091	0.0471266
MBOAT1	0.637205	1.13466	0.832424	1.78067	0.0003	0.0037941
MCAM	10.5353	6.1432	-0.778174	0.583104	5e-05	0.000856486
MCL1	116.821	94.8401	-0.300732	0.81184	0.0098	0.0494221
MCM10	2.80646	5.14017	0.873066	1.83155	5e-05	0.000856486
MCM4	17.1164	23.2143	0.439637	1.35626	0.0001	0.00155363
MCM8	7.88504	12.2989	0.641345	1.55978	5e-05	0.000856486
MDC1	2.15474	2.86318	0.410108	1.32879	0.0033	0.022335
MDH2	104.539	76.3304	-0.453712	0.730162	5e-05	0.000856486
MDK	29.8078	17.5066	-0.767791	0.587316	5e-05	0.000856486
ME2	17.2307	22.5867	0.39049	1.31084	0.00115	0.0103245
MECP2	5.38033	3.62759	-0.568684	0.674232	0.0065	0.0368918
MED16	1.25603	0.657523	-0.933758	0.523493	0.0008	0.00794196
MED21	14.4702	18.1413	0.326194	1.2537	0.0098	0.0494221
MED24	9.35747	6.83795	-0.452555	0.730748	0.00065	0.00686064
MEDAG	1.43189	2.58597	0.852783	1.80598	5e-05	0.000856486
MEF2C	1.46645	2.17611	0.569418	1.48392	0.0007	0.00722062
MEGF8	1.28173	0.822066	-0.640771	0.64137	5e-05	0.000856486
MEIS3	5.07241	3.17014	-0.678125	0.624977	0.0002	0.00275655
MELK	16.8553	23.2857	0.466246	1.38151	0.00015	0.0021729
METAP1	35.8507	27.6668	-0.373845	0.771723	0.0021	0.0160173
METAP2	34.1997	47.6696	0.479083	1.39386	5e-05	0.000856486
METRNL	5.10334	2.57865	-0.984825	0.505287	5e-05	0.000856486
METTL21A	5.30481	7.00595	0.40128	1.32068	0.0029	0.0202929
MEX3A	1.05251	0.71	-0.567948	0.674576	0.0042	0.0267373
MEX3C	18.7902	23.9332	0.349033	1.27371	0.00385	0.0250426
MFAP1	23.5588	30.421	0.368803	1.29128	0.00295	0.0205793
MFAP3L	0.460885	1.08836	1.23968	2.36146	5e-05	0.000856486
MFGE8	77.8099	52.7222	-0.561544	0.677577	5e-05	0.000856486
MFI2	8.91312	6.17403	-0.529719	0.69269	0.00155	0.0127931
MFSD2A	1.99616	2.89533	0.536497	1.45045	0.00765	0.0415301
MGC16121	4.34867	6.63975	0.610556	1.52685	0.00895	0.0466048
MGLL	14.0124	10.1093	-0.471028	0.72145	0.0004	0.00476684
MGRN1	3.48801	2.35915	-0.564138	0.676359	0.00065	0.00686064
MIA3	11.3548	14.6244	0.36508	1.28795	0.0021	0.0160173
MICA	29.3197	38.4018	0.389303	1.30976	0.00225	0.0167782
MICAL1	9.43282	7.36357	-0.357285	0.780632	0.0075	0.0409704
MICALL1	6.80291	4.14954	-0.7132	0.609966	5e-05	0.000856486
MIEN1	41.5539	31.6945	-0.390751	0.762732	0.005	0.0303988
MIER3	5.79064	7.949	0.457051	1.37273	0.00105	0.00967141
MIF	29.5939	17.7261	-0.739424	0.598978	5e-05	0.000856486
MINPP1	21.8357	28.094	0.363572	1.28661	0.00375	0.024561
MIOS	15.1257	20.9707	0.471369	1.38642	0.0003	0.0037941
MIPOL1	2.31752	3.49039	0.590809	1.50609	5e-05	0.000856486
MIR100HG	33.2604	48.9192	0.556595	1.47079	5e-05	0.000856486
MIS12	7.89296	11.0172	0.481113	1.39582	0.0009	0.00864746
MIS18A	5.87137	8.70388	0.567963	1.48243	0.00055	0.00604681
MIS18BP1	7.61637	11.7513	0.625646	1.5429	5e-05	0.000856486
MKI67	6.10511	10.5631	0.790946	1.73021	5e-05	0.000856486
MMD	7.97071	11.1294	0.481592	1.39628	0.0004	0.00476684
MMP1	3.64757	1.19184	-1.61374	0.32675	5e-05	0.000856486
MMP16	2.08282	3.60614	0.79192	1.73138	5e-05	0.000856486
MMP24	4.70452	3.08314	-0.60965	0.655356	5e-05	0.000856486
MMS22L	2.30287	4.45452	0.951836	1.93433	5e-05	0.000856486
MND1	2.10172	5.12617	1.28631	2.43903	5e-05	0.000856486
MOK	40.7699	27.7465	-0.555198	0.680564	5e-05	0.000856486
MOSPD2	11.189	14.6066	0.384537	1.30544	0.0024	0.0176078
MOV10	10.0995	7.9074	-0.353009	0.782949	0.00765	0.0415301
MOXD1	4.20696	5.60967	0.415136	1.33342	0.0052	0.0312137
MPG	16.8397	9.83337	-0.776111	0.583939	5e-05	0.000856486
MPHOSPH10	12.5325	17.4097	0.47422	1.38917	0.0003	0.0037941
MPHOSPH9	6.48477	9.18784	0.502669	1.41683	5e-05	0.000856486
MPZL3	2.76232	1.21345	-1.18677	0.439285	0.00155	0.0127931
MRE11A	6.49586	8.32181	0.357377	1.28109	0.00575	0.033523
MRPL10	18.2928	12.2735	-0.575727	0.670948	5e-05	0.000856486
MRPL12	13.4814	8.11438	-0.732413	0.601896	5e-05	0.000856486
MRPL16	35.4737	24.7704	-0.518132	0.698275	0.00015	0.0021729
MRPL19	9.55053	12.5848	0.398026	1.3177	0.00115	0.0103245
MRPL28	23.0211	16.2439	-0.503059	0.705609	0.00065	0.00686064
MRPL38	7.75407	5.08789	-0.607887	0.656157	0.0003	0.0037941
MRPL50	37.3191	52.6738	0.497171	1.41144	0.00025	0.0033053
MRPL51	213.949	168.501	-0.344515	0.787573	0.00365	0.0240168
MRPS12	18.7798	13.7883	-0.445732	0.734212	0.00955	0.0487239
MRS2	11.2662	14.6414	0.378055	1.29959	0.0026	0.0186651
MSH6	23.3745	30.8239	0.399114	1.3187	0.0026	0.0186651
MSRB1	5.55647	3.71886	-0.579307	0.669285	0.003	0.0207877
MST4	18.3042	24.0256	0.392402	1.31258	0.00105	0.00967141
MT1E	426.433	288.046	-0.566016	0.67548	5e-05	0.000856486
MT2A	1809.39	1365.27	-0.406324	0.754544	0.00055	0.00604681
MTAP	15.2288	23.5532	0.629117	1.54662	5e-05	0.000856486
MTCH1	104.661	82.3627	-0.345664	0.786946	0.00315	0.0214733
MTERFD1	14.8643	19.3057	0.377177	1.2988	0.0072	0.039888
MTFMT	6.59439	8.96555	0.443153	1.35957	0.00135	0.0115365
MTFR1	21.0913	28.0823	0.413016	1.33147	0.00205	0.0157629
MTG1	13.1162	9.95348	-0.398073	0.758871	0.00975	0.0492794
MTHFD2	107.114	141.791	0.404628	1.32375	0.0006	0.00644064
MTMR1	11.645	8.07663	-0.52789	0.693568	0.0001	0.00155363
MTMR2	17.2474	13.3094	-0.373931	0.771677	0.00265	0.0189402
MTSS1L	1.96265	1.3393	-0.551322	0.682395	0.002	0.0154939
MVP	57.4633	39.8182	-0.529212	0.692933	5e-05	0.000856486
MX2	0.930869	1.66173	0.836033	1.78513	0.00025	0.0033053
MXD4	8.55111	5.20584	-0.715981	0.608791	5e-05	0.000856486
MXRA8	21.8969	12.8886	-0.764634	0.588603	5e-05	0.000856486
MYB	1.65629	3.1932	0.947045	1.92792	5e-05	0.000856486
MYBBP1A	8.31908	6.43324	-0.37088	0.773311	0.00475	0.0292547
MYL6B	25.7609	17.932	-0.522651	0.696092	0.00045	0.00522561
MYL9	305.476	206.919	-0.561995	0.677365	5e-05	0.000856486
MYLK	17.1162	23.6872	0.468744	1.3839	0.001	0.00933196
MYO1C	44.9496	33.8715	-0.40824	0.753542	0.0005	0.00566717
MYO9B	11.5507	7.95114	-0.538751	0.688367	5e-05	0.000856486
MYRF	1.56883	0.756446	-1.05238	0.482172	5e-05	0.000856486
MZT1	9.90634	14.203	0.519771	1.43373	5e-05	0.000856486
N4BP2	1.85392	2.56576	0.468807	1.38396	0.00055	0.00604681
NAA25	12.8963	17.6963	0.456489	1.3722	5e-05	0.000856486
NAB1	7.03164	10.3153	0.552859	1.46699	0.00015	0.0021729
NABP1	53.9986	43.3108	-0.318195	0.802073	0.00885	0.0462325
NACC1	9.65489	7.42012	-0.379817	0.768535	0.00345	0.0231024
NACC2	6.99159	4.02423	-0.796909	0.575581	5e-05	0.000856486
NADK	15.4032	12.0446	-0.354837	0.781958	0.00515	0.0310614
NADSYN1	20.0229	14.2305	-0.492662	0.710713	0.0001	0.00155363
NAE1	49.8244	33.7608	-0.5615	0.677597	5e-05	0.000856486
NAGK	26.3307	20.1019	-0.389413	0.76344	0.003	0.0207877
NALCN	15.4605	21.5698	0.480429	1.39516	0.0001	0.00155363
NAPA	25.1889	19.0296	-0.404541	0.755477	0.0018	0.0143558
NAPG	16.8808	25.9147	0.618389	1.53516	5e-05	0.000856486
NARG2	6.31304	8.70925	0.464215	1.37957	0.0002	0.00275655
NASP	17.6666	23.5396	0.414065	1.33243	0.0013	0.0112875
NAV2	2.28507	1.63944	-0.479031	0.717459	0.00175	0.0140358
NBPF7	1.52954	2.43009	0.667914	1.58877	0.00405	0.0260452
NCAPD2	15.9165	20.6425	0.375097	1.29693	0.00115	0.0103245
NCAPD3	6.89821	8.74758	0.342661	1.26809	0.00735	0.0404037
NCAPG	6.59221	11.5875	0.81373	1.75775	5e-05	0.000856486
NCAPG2	8.17873	11.027	0.431089	1.34825	0.00095	0.00903614
NCAPH	2.71071	3.66239	0.434113	1.35108	0.00475	0.0292547
NCEH1	23.5125	35.4618	0.592836	1.50821	5e-05	0.000856486
NCKAP1	104.716	80.6731	-0.376317	0.770402	0.00165	0.013462
NCKAP5L	3.45474	2.49571	-0.469126	0.722402	0.0017	0.013771
NCLN	7.82631	5.67097	-0.464736	0.724604	0.0008	0.00794196
NCOA7	5.38394	7.71004	0.518077	1.43205	5e-05	0.000856486
NCOR2	1.29477	0.956711	-0.43654	0.738905	0.0084	0.0444957
NCS1	23.4742	16.2448	-0.531096	0.692029	5e-05	0.000856486
NDC80	8.04556	15.4366	0.940094	1.91865	5e-05	0.000856486
NDEL1	23.7285	29.6234	0.320114	1.24843	0.0092	0.0474713
NDFIP1	40.6976	26.6146	-0.612723	0.653961	5e-05	0.000856486
NDUFA11	42.3469	27.017	-0.64839	0.637992	5e-05	0.000856486
NDUFA13	115.426	78.5434	-0.555405	0.680466	5e-05	0.000856486
NDUFA3	79.3247	45.2679	-0.809282	0.570666	5e-05	0.000856486
NDUFA6	52.2444	71.2375	0.447361	1.36354	5e-05	0.000856486
NDUFA7	42.7902	31.2707	-0.452469	0.730791	0.00275	0.0194955
NDUFAF5	5.2376	7.07733	0.434301	1.35126	0.00515	0.0310614
NDUFB7	25.2524	17.1944	-0.554483	0.680901	0.0029	0.0202929
NDUFS8	24.6218	17.8982	-0.460121	0.726925	0.0023	0.0170392
NDUFV1	34.2602	26.5239	-0.369237	0.774192	0.00315	0.0214733
NECAB3	3.45471	2.37047	-0.543393	0.686155	0.00965	0.0489482
NECAP2	62.8472	46.547	-0.433159	0.740638	0.0004	0.00476684
NEDD1	10.4165	13.7141	0.396788	1.31657	0.00135	0.0115365
NEDD4L	16.3745	7.64827	-1.09825	0.467083	5e-05	0.000856486
NEIL3	2.81695	4.38542	0.638582	1.5568	0.00055	0.00604681
NEK2	5.41933	9.10432	0.748438	1.67997	5e-05	0.000856486
NEK4	8.3063	10.479	0.335228	1.26158	0.0097	0.0491579
NEK6	36.3597	27.4407	-0.406026	0.754699	0.001	0.00933196
NEK9	18.6122	12.8785	-0.531278	0.691942	5e-05	0.000856486
NELFB	7.84194	6.07104	-0.369266	0.774176	0.00955	0.0487239
NEO1	2.70086	1.83548	-0.557267	0.679588	0.00015	0.0021729
NETO2	16.9015	25.539	0.595548	1.51105	5e-05	0.000856486
NEXN	15.5354	11.7734	-0.400022	0.757847	0.0019	0.0148816
NFATC3	6.6448	8.43715	0.344529	1.26974	0.0075	0.0409704
NFE2L1	60.5959	46.1954	-0.391471	0.762352	0.0009	0.00864746
NFE2L2	30.8746	22.8338	-0.435247	0.739567	0.0004	0.00476684
NFIA	2.75795	3.71733	0.430671	1.34786	0.0008	0.00794196
NFIB	7.74292	5.26677	-0.555959	0.680205	5e-05	0.000856486
NFIC	2.0916	1.57932	-0.405307	0.755076	0.00795	0.042629
NFIX	3.23398	2.43751	-0.407901	0.753719	0.0051	0.0308417
NFKB2	3.70864	2.52942	-0.552081	0.682036	0.00135	0.0115365
NFKBIA	26.0204	19.638	-0.405997	0.754715	0.00205	0.0157629
NINL	1.15926	1.64185	0.502115	1.41629	0.005	0.0303988
NIPAL1	1.27281	2.62723	1.04552	2.06411	5e-05	0.000856486
NLRX1	1.88166	1.27167	-0.565282	0.675823	0.0044	0.0277461
NME3	2.18058	1.09987	-0.987374	0.504395	0.00965	0.0489482
NOC3L	22.0939	27.8469	0.333867	1.26039	0.00495	0.0301918
NOD1	1.6089	2.40981	0.582851	1.49781	0.0006	0.00644064
NOL11	32.3641	40.4147	0.320487	1.24875	0.00745	0.0408151
NOP56	68.3372	85.0589	0.31579	1.24469	0.0076	0.0413575
NOP58	38.3772	55.276	0.526402	1.44033	5e-05	0.000856486
NPEPPS	26.4745	16.5681	-0.676197	0.625813	5e-05	0.000856486
NPIP	17.2551	22.2561	0.367185	1.28983	0.00895	0.0466048
NPTN	56.0601	69.5471	0.311015	1.24058	0.00745	0.0408151
NQO1	106.924	78.8046	-0.44024	0.737012	0.0002	0.00275655
NR1D2	2.51337	1.81921	-0.466309	0.723814	0.00395	0.0255032
NR1H2	6.09909	4.39289	-0.473424	0.720253	0.0042	0.0267373
NRBF2	24.6006	31.8245	0.371446	1.29365	0.00305	0.0210571
NRG1	2.33018	3.36727	0.531139	1.44507	0.0047	0.0290729
NRIP1	21.2747	27.2788	0.358636	1.28221	0.00185	0.0146312
NRIP3	9.79965	13.3823	0.449522	1.36559	0.00015	0.0021729
NRP2	26.7934	33.756	0.333267	1.25986	0.0076	0.0413575
NRSN2	11.3116	8.22259	-0.460143	0.726914	0.00085	0.00833631
NRXN3	1.27895	1.93717	0.598986	1.51465	0.0001	0.00155363
NSFL1C	17.907	13.2337	-0.436305	0.739025	0.0004	0.00476684
NT5C3	11.3799	16.117	0.502095	1.41627	0.00015	0.0021729
NT5E	135.406	189.88	0.487801	1.40231	0.00015	0.0021729
NTM	12.0494	15.7595	0.387262	1.30791	0.002	0.0154939
NTN4	6.62666	4.75815	-0.477882	0.718031	0.0006	0.00644064
NUAK1	7.17065	9.54207	0.412199	1.33071	0.00095	0.00903614
NUBP1	13.0668	8.99852	-0.538147	0.688655	0.0008	0.00794196
NUBP2	2.96492	1.50821	-0.97516	0.508683	0.00045	0.00522561
NUCB1	26.8798	20.3762	-0.399641	0.758047	0.00155	0.0127931
NUCB2	40.1543	53.7571	0.420899	1.33876	0.0004	0.00476684
NUCKS1	69.6243	88.0336	0.338464	1.26441	0.005	0.0303988
NUDT16L1	10.1754	6.94243	-0.551567	0.682279	0.0008	0.00794196
NUDT21	32.8267	24.673	-0.411935	0.751615	0.00055	0.00604681
NUDT4P1	45.791	60.7973	0.408943	1.32771	0.0021	0.0160173
NUF2	7.28323	12.299	0.755894	1.68868	5e-05	0.000856486
NUFIP1	3.54701	4.70993	0.409099	1.32786	0.00655	0.0371014
NUP107	19.0733	25.4849	0.418086	1.33615	0.0005	0.00566717
NUP155	21.7717	29.1203	0.419571	1.33753	0.0007	0.00722062
NUP35	7.17273	13.2857	0.889274	1.85224	5e-05	0.000856486
NUP50	20.1354	25.2495	0.32652	1.25398	0.0065	0.0368918
NUP54	19.5702	25.5398	0.384089	1.30504	0.00235	0.0173417
NUPR1	12.5018	7.47027	-0.7429	0.597537	0.0001	0.00155363
NUSAP1	11.6407	21.4823	0.883971	1.84545	5e-05	0.000856486
NXN	26.2468	20.696	-0.342788	0.788516	0.0046	0.0286259
OBSL1	2.35293	1.5876	-0.567612	0.674733	0.0022	0.0165138
OIP5-AS1	20.1653	29.9974	0.57296	1.48757	5e-05	0.000856486
ORAI3	6.68132	4.99404	-0.419925	0.747463	0.00845	0.0447397
ORC1	2.02565	2.99935	0.566264	1.48068	0.0013	0.0112875
ORC6	7.70919	12.6451	0.713923	1.64026	5e-05	0.000856486
OSBPL5	2.47938	1.54902	-0.678621	0.624762	0.00015	0.0021729
OSBPL6	4.27129	7.24884	0.763078	1.69711	0.0042	0.0267373
OSR1	4.39031	2.60458	-0.753276	0.593255	5e-05	0.000856486
OTUD3	2.75519	4.21752	0.614241	1.53075	5e-05	0.000856486
OXCT1	29.9302	39.6226	0.40472	1.32383	0.0008	0.00794196
OXLD1	4.40526	1.94448	-1.17984	0.4414	0.0047	0.0290729
OXNAD1	3.08704	4.76826	0.627236	1.5446	5e-05	0.000856486
P4HA3	13.6291	18.0638	0.406405	1.32538	0.00205	0.0157629
PACSIN3	2.44816	1.54998	-0.659445	0.633122	0.0035	0.0233409
PAG1	1.42325	2.43545	0.774999	1.71119	5e-05	0.000856486
PAICS	75.3397	98.2089	0.382444	1.30355	0.0011	0.0100022
PAK4	2.57931	1.67727	-0.620872	0.650278	0.00205	0.0157629
PAPPA	73.5462	104.986	0.513469	1.42748	5e-05	0.000856486
PAQR3	9.6412	15.3922	0.674913	1.5965	5e-05	0.000856486
PARG	10.0236	12.7338	0.345262	1.27038	0.0079	0.0424611
PARP14	9.34239	12.3472	0.402321	1.32163	0.001	0.00933196
PARP3	7.12758	4.88755	-0.544303	0.685723	0.00065	0.00686064
PARPBP	3.75596	5.95343	0.66454	1.58506	5e-05	0.000856486
PARVB	26.3015	18.8236	-0.482601	0.715686	0.0002	0.00275655
PAXBP1	6.21529	8.84245	0.508626	1.42269	0.0005	0.00566717
PAXIP1	3.02779	4.26867	0.495524	1.40983	0.004	0.0257674
PBX1	3.49054	5.22806	0.582826	1.49778	5e-05	0.000856486
PBXIP1	9.9596	7.53118	-0.403211	0.756173	0.0029	0.0202929
PCBP2	28.4571	21.8625	-0.38033	0.768262	0.0049	0.0299835
PCBP4	11.7681	7.08399	-0.73225	0.601964	5e-05	0.000856486
PCDH10	4.78022	6.28664	0.395212	1.31514	0.0026	0.0186651
PCDH9	6.10489	8.43409	0.466267	1.38153	0.0003	0.0037941
PCF11	7.62874	10.0161	0.392811	1.31295	0.00135	0.0115365
PCGF2	3.76257	2.38753	-0.656198	0.634548	0.0034	0.0228214
PCK2	10.915	8.12974	-0.425031	0.744823	0.00215	0.0162892
PCM1	18.0506	22.9689	0.347632	1.27247	0.00275	0.0194955
PCNA	58.4994	94.8125	0.696656	1.62074	5e-05	0.000856486
PCNXL3	2.01591	1.35329	-0.574967	0.671302	0.00045	0.00522561
PCSK7	23.8003	18.9119	-0.331687	0.794607	0.007	0.0391043
PCTP	7.31518	9.52421	0.380706	1.30198	0.00965	0.0489482
PCYT2	12.0629	8.81047	-0.453283	0.730379	0.0007	0.00722062
PDCD6	85.665	43.7188	-0.970453	0.510346	5e-05	0.000856486
PDDC1	6.52643	5.03832	-0.37335	0.771988	0.0052	0.0312137
PDE4B	1.06462	1.91403	0.846267	1.79784	5e-05	0.000856486
PDE7B	3.89455	6.7934	0.802676	1.74433	5e-05	0.000856486
PDE8A	12.7465	18.2189	0.515337	1.42933	5e-05	0.000856486
PDGFC	41.8752	57.2593	0.451414	1.36738	0.00035	0.00426497
PDGFRA	28.7929	35.813	0.314766	1.24381	0.0074	0.0405999
PDIA3P	1.53597	0.823717	-0.898927	0.536285	0.00165	0.013462
PDLIM2	15.4043	11.3486	-0.440812	0.73672	0.0023	0.0170392
PDLIM4	8.53424	6.12023	-0.479678	0.717138	0.0015	0.0125077
PDLIM7	19.7991	13.6926	-0.532039	0.691577	0.0002	0.00275655
PDP2	1.66289	2.22158	0.417897	1.33598	0.00575	0.033523
PDXDC2P	3.23279	5.45999	0.75612	1.68894	5e-05	0.000856486
PDZRN3	0.626911	1.23223	0.974937	1.96556	5e-05	0.000856486
PEA15	157.373	124.899	-0.333428	0.793648	0.0039	0.025281
PEF1	32.091	25.4698	-0.33338	0.793675	0.00815	0.0435165
PELI1	2.11476	3.06829	0.53694	1.45089	0.00115	0.0103245
PELI3	1.27598	0.778103	-0.713575	0.609807	0.00545	0.0322709
PERP	46.9268	36.1488	-0.376464	0.770323	0.0012	0.0106223
PEX26	9.67833	7.3356	-0.399843	0.757941	0.0029	0.0202929
PEX5	8.54178	5.70909	-0.581276	0.668372	0.00015	0.0021729
PFKL	11.1236	8.12195	-0.453723	0.730156	0.0006	0.00644064
PGAM1	319.366	225.237	-0.503766	0.705263	5e-05	0.000856486
PGGT1B	8.49901	6.35886	-0.418526	0.748189	0.0028	0.019739
PGLS	16.7579	12.3879	-0.435914	0.739225	0.0053	0.0316301
PGPEP1	4.56572	3.19293	-0.515962	0.699326	5e-05	0.000856486
PHACTR2	20.621	14.5605	-0.502057	0.706099	5e-05	0.000856486
PHC3	5.57059	7.55916	0.440396	1.35698	0.0001	0.00155363
PHF1	7.85383	5.48037	-0.519122	0.697796	0.0006	0.00644064
PHF15	4.08107	3.16216	-0.368041	0.774834	0.0077	0.0416622
PHLDA1	39.0119	49.5521	0.345032	1.27018	0.004	0.0257674
PHPT1	18.9204	13.2156	-0.517697	0.698486	0.00055	0.00604681
PHTF2	15.3085	10.5023	-0.543634	0.686041	5e-05	0.000856486
PIAS4	4.2524	2.97477	-0.515499	0.699551	0.00705	0.0392485
PID1	4.66935	6.89144	0.561584	1.47589	5e-05	0.000856486
PIEZO1	4.41744	3.3151	-0.414159	0.750457	0.0028	0.019739
PIH1D1	19.8175	13.9296	-0.508619	0.702895	0.0003	0.0037941
PIK3IP1	4.99692	3.31312	-0.592848	0.663033	0.0004	0.00476684
PIK3R2	9.68507	7.58251	-0.353089	0.782906	0.00725	0.0400478
PINK1	23.0625	15.6006	-0.563945	0.67645	5e-05	0.000856486
PION	2.29612	3.71862	0.695567	1.61952	5e-05	0.000856486
PIP5K1C	3.87098	1.66199	-1.21979	0.429345	5e-05	0.000856486
PIR	4.19583	2.85406	-0.555938	0.680215	0.00705	0.0392485
PITPNM1	1.52116	1.03808	-0.551255	0.682426	0.00525	0.0314308
PKIA	1.80997	6.46736	1.83721	3.57318	5e-05	0.000856486
PKIG	14.9022	10.0447	-0.569089	0.674042	0.00015	0.0021729
PKN1	12.0509	7.57559	-0.669711	0.628633	5e-05	0.000856486
PLA2G12A	9.2602	6.95124	-0.413773	0.750658	0.0008	0.00794196
PLA2G15	13.7185	8.29206	-0.726325	0.604442	5e-05	0.000856486
PLBD2	3.56521	2.37976	-0.583171	0.667495	0.00085	0.00833631
PLCB1	1.35415	2.20361	0.702487	1.62731	5e-05	0.000856486
PLCB3	5.84989	4.52902	-0.369211	0.774206	0.0054	0.0320417
PLCD3	6.48179	3.42926	-0.918496	0.52906	5e-05	0.000856486
PLD3	32.8998	24.0197	-0.453861	0.730086	0.00035	0.00426497
PLEC	8.55608	5.18918	-0.721443	0.606491	5e-05	0.000856486
PLEKHA1	10.5248	7.08267	-0.57143	0.672949	5e-05	0.000856486
PLEKHA2	24.7748	17.5195	-0.499908	0.707152	5e-05	0.000856486
PLEKHA5	6.00835	8.45649	0.49309	1.40746	0.00015	0.0021729
PLEKHG4	3.91682	2.88495	-0.441138	0.736553	0.0033	0.022335
PLEKHG5	1.18086	0.731897	-0.690124	0.619801	0.0021	0.0160173
PLEKHM1	3.49063	2.60023	-0.424849	0.744917	0.0037	0.0242755
PLEKHM2	7.70307	5.50824	-0.483841	0.715071	0.00045	0.00522561
PLK4	3.5352	5.37385	0.604163	1.5201	5e-05	0.000856486
PLSCR3	10.1645	4.78942	-1.08561	0.471193	0.0031	0.0212858
PLXNA2	3.19399	2.3535	-0.440553	0.736852	0.00125	0.010937
PLXNA3	2.2245	1.54192	-0.528756	0.693152	0.0009	0.00864746
PLXNB1	1.88599	1.21534	-0.633964	0.644403	0.00015	0.0021729
PLXNB2	9.70036	6.78746	-0.515166	0.699712	5e-05	0.000856486
PLXND1	1.95321	1.22431	-0.67387	0.626823	5e-05	0.000856486
PML	4.76102	3.31627	-0.521711	0.696545	0.00175	0.0140358
PNN	16.5596	21.2202	0.357775	1.28145	0.0043	0.0272517
PNPLA2	3.49611	2.13996	-0.708163	0.612099	5e-05	0.000856486
PNPLA6	4.48174	3.22302	-0.475647	0.719144	0.001	0.00933196
PNRC1	30.2385	21.6457	-0.482306	0.715833	5e-05	0.000856486
POLA1	4.70667	6.79352	0.529452	1.44338	5e-05	0.000856486
POLD3	4.61914	7.22643	0.645659	1.56445	5e-05	0.000856486
POLD4	25.9994	20.2833	-0.35819	0.780143	0.0098	0.0494221
POLE2	3.53481	5.48459	0.633753	1.5516	0.00055	0.00604681
POLL	3.72661	2.66303	-0.484793	0.7146	0.00645	0.0367365
POLQ	1.56908	2.59709	0.726976	1.65517	5e-05	0.000856486
POLR2E	11.4586	7.51116	-0.609326	0.655503	5e-05	0.000856486
POLR2L	56.3843	37.3353	-0.594754	0.662157	5e-05	0.000856486
POLR3G	17.4678	11.8478	-0.560074	0.678267	5e-05	0.000856486
POLRMT	3.6016	2.36192	-0.608678	0.655797	0.0001	0.00155363
POSTN	20.2292	30.813	0.607096	1.52319	5e-05	0.000856486
PPAP2B	12.6381	7.53872	-0.745382	0.59651	5e-05	0.000856486
PPAT	9.81835	17.2122	0.809877	1.75306	5e-05	0.000856486
PPDPF	22.32	13.0243	-0.777136	0.583524	5e-05	0.000856486
PPID	18.2202	27.2895	0.58281	1.49776	5e-05	0.000856486
PPIF	22.4231	28.3685	0.339306	1.26515	0.00665	0.0375742
PPIL2	7.70933	5.59796	-0.461705	0.726128	0.00205	0.0157629
PPOX	4.56745	3.14131	-0.540021	0.687761	0.00435	0.0274919
PPP1CA	76.5332	60.304	-0.343832	0.787946	0.0049	0.0299835
PPP1R15A	15.7939	11.1752	-0.499063	0.707566	5e-05	0.000856486
PPP1R37	2.12051	1.36982	-0.630419	0.645989	0.00265	0.0189402
PPP2R1A	74.7891	52.6834	-0.505481	0.704425	5e-05	0.000856486
PPP2R2C	1.51919	0.825731	-0.879557	0.543534	0.0001	0.00155363
PPP2R4	36.4412	27.617	-0.400012	0.757852	0.0009	0.00864746
PPP4C	42.5687	33.7376	-0.335435	0.792545	0.0092	0.0474713
PPTC7	3.94768	2.9034	-0.443262	0.73547	0.00495	0.0301918
PQBP1	24.9307	17.4669	-0.513299	0.700619	0.00425	0.0269951
PQLC1	4.97155	3.6486	-0.446353	0.733896	0.0081	0.0432699
PQLC2	4.00581	2.62265	-0.611068	0.654712	0.00255	0.0184109
PRC1	22.1876	34.3732	0.631532	1.54921	5e-05	0.000856486
PRDX2	96.7874	74.281	-0.381827	0.767465	0.0015	0.0125077
PRDX5	159.079	121.047	-0.394168	0.760928	0.0012	0.0106223
PRICKLE1	6.07116	3.75262	-0.694077	0.618105	5e-05	0.000856486
PRICKLE2	11.8235	17.3764	0.55547	1.46965	5e-05	0.000856486
PRKAA1	22.0096	17.1435	-0.360466	0.778913	0.00305	0.0210571
PRKAB2	9.45678	13.9189	0.557629	1.47185	5e-05	0.000856486
PRKACB	14.449	8.53167	-0.760071	0.590467	5e-05	0.000856486
PRKAR2B	0.694805	1.1212	0.690358	1.61368	0.00365	0.0240168
PRKCD	4.91094	3.67998	-0.416301	0.749343	0.00855	0.0451429
PRKCI	28.6497	36.9999	0.369001	1.29146	0.00135	0.0115365
PRKCSH	25.7273	18.658	-0.463505	0.725222	0.00025	0.0033053
PRKD2	2.12722	1.07251	-0.987977	0.504184	5e-05	0.000856486
PRKD3	15.4794	19.9758	0.367904	1.29048	0.0021	0.0160173
PRKY	1.60826	2.3664	0.557194	1.4714	0.0002	0.00275655
PROSC	16.1274	20.9754	0.37919	1.30061	0.0021	0.0160173
PRPF40A	26.5524	33.3623	0.329375	1.25647	0.0057	0.0333341
PRPS2	17.857	22.9613	0.362712	1.28584	0.0046	0.0286259
PRR14L	7.78079	10.5417	0.438118	1.35484	0.0004	0.00476684
PRR5L	2.92073	4.38841	0.587369	1.5025	0.0004	0.00476684
PRRC1	30.2565	38.4398	0.345355	1.27046	0.00445	0.0279219
PRRC2A	11.2947	8.50569	-0.409142	0.753071	0.001	0.00933196
PRRC2C	15.7312	22.5045	0.51658	1.43056	5e-05	0.000856486
PRRG1	19.2415	15.1865	-0.341431	0.789258	0.00535	0.0318448
PRRX1	2.18818	6.11843	1.48343	2.79613	5e-05	0.000856486
PRSS35	1.30979	1.94678	0.571749	1.48632	0.0099	0.0498158
PRTFDC1	6.34714	9.1558	0.52858	1.44251	0.00075	0.00763239
PSENEN	63.2536	45.4136	-0.478023	0.717961	0.00035	0.00426497
PSG5	18.7782	13.9684	-0.4269	0.743858	0.00175	0.0140358
PSMB10	9.45924	6.74502	-0.487901	0.713062	0.0079	0.0424611
PSMC6	68.8475	87.2775	0.342205	1.26769	0.00385	0.0250426
PSMG1	36.2641	47.0173	0.37465	1.29652	0.00335	0.0225792
PSRC1	6.91709	9.80481	0.503324	1.41748	0.0008	0.00794196
PSTPIP2	8.3811	10.914	0.380965	1.30221	0.00525	0.0314308
PTBP3	15.2208	20.5354	0.43207	1.34917	0.0011	0.0100022
PTCHD4	2.20159	3.14554	0.514762	1.42876	0.0047	0.0290729
PTGES2	9.61075	6.9359	-0.470566	0.721681	0.0059	0.0341173
PTGFR	9.84043	14.68	0.577055	1.4918	5e-05	0.000856486
PTHLH	0.289022	1.47043	2.34699	5.08762	0.00085	0.00833631
PTK2B	2.5809	1.85135	-0.479297	0.717327	0.00445	0.0279219
PTPDC1	4.78844	6.1705	0.365831	1.28862	0.00645	0.0367365
PTPRB	0.739013	1.09222	0.563586	1.47794	0.00045	0.00522561
PTPRF	9.51458	7.22428	-0.397286	0.759285	0.001	0.00933196
PTPRJ	8.2652	4.29299	-0.945068	0.519405	5e-05	0.000856486
PTPRS	3.99053	2.50113	-0.674001	0.626766	5e-05	0.000856486
PTRH1	2.69847	1.25268	-1.10712	0.46422	0.0086	0.0452386
PTTG1	77.9746	108.235	0.473095	1.38808	5e-05	0.000856486
PTTG1IP	176.384	127.65	-0.46652	0.723708	5e-05	0.000856486
PTX3	781.738	604.725	-0.370405	0.773565	0.00595	0.034319
PURA	9.25838	7.09322	-0.384321	0.766139	0.0026	0.0186651
PURB	9.35017	6.32237	-0.564527	0.676177	5e-05	0.000856486
PUS7	10.5544	15.9445	0.595216	1.5107	5e-05	0.000856486
PXMP2	11.0832	7.60552	-0.543253	0.686222	0.0034	0.0228214
PYCARD	13.2717	7.7844	-0.769696	0.586541	0.0001	0.00155363
PYCR1	35.5696	27.9202	-0.349337	0.784945	0.00585	0.0339145
PYGB	49.3828	37.7333	-0.388169	0.764099	0.00245	0.0178822
QDPR	12.6247	9.4326	-0.420522	0.747154	0.0037	0.0242755
QSOX1	102.052	80.4375	-0.34336	0.788203	0.00525	0.0314308
QTRTD1	9.56029	13.4541	0.492919	1.40729	0.0001	0.00155363
RAB11FIP1	4.56333	2.86507	-0.671514	0.627847	5e-05	0.000856486
RAB11FIP5	15.2373	12.0472	-0.338913	0.790637	0.00585	0.0339145
RAB1B	45.4764	33.0245	-0.46158	0.726191	0.0002	0.00275655
RAB23	27.4424	34.9802	0.350133	1.27468	0.00385	0.0250426
RAB27A	6.73013	3.91077	-0.783184	0.581083	5e-05	0.000856486
RAB5C	66.2075	51.4522	-0.36376	0.777137	0.00285	0.0200294
RAB8B	29.9344	37.4437	0.322922	1.25086	0.00585	0.0339145
RABAC1	35.4094	26.9695	-0.392807	0.761646	0.0052	0.0312137
RABL3	8.91096	12.0613	0.436727	1.35353	0.00065	0.00686064
RAC2	30.453	21.4361	-0.506544	0.703907	0.0001	0.00155363
RAC3	9.98867	5.87351	-0.766071	0.588017	0.0001	0.00155363
RAD23A	27.133	21.3765	-0.344026	0.78784	0.0065	0.0368918
RAD51	3.04141	5.86917	0.948417	1.92975	5e-05	0.000856486
RAD51AP1	3.33956	6.96284	1.06002	2.08496	5e-05	0.000856486
RAD54B	4.17118	5.89492	0.499017	1.41325	0.006	0.0345548
RALA	30.2215	44.2071	0.548706	1.46277	5e-05	0.000856486
RALGAPA2	1.09875	1.54364	0.490465	1.4049	0.0018	0.0143558
RANBP2	25.8967	33.9529	0.390765	1.31109	0.0007	0.00722062
RANGAP1	19.7348	14.7417	-0.420837	0.746991	0.00075	0.00763239
RAP2A	23.6885	32.7415	0.466936	1.38217	0.0001	0.00155363
RAP2B	10.6486	13.2719	0.317706	1.24635	0.0085	0.0449625
RAPGEF6	4.92496	6.50304	0.401004	1.32043	0.00335	0.0225792
RARG	6.7824	4.74065	-0.516709	0.698964	0.0006	0.00644064
RASL11A	1.79931	0.742948	-1.27611	0.412907	0.00065	0.00686064
RBAK	3.75446	5.14457	0.454446	1.37026	0.00085	0.00833631
RBBP5	8.57674	10.824	0.335737	1.26202	0.00885	0.0462325
RBBP8	11.7203	16.4125	0.485786	1.40035	5e-05	0.000856486
RBCK1	9.08459	5.67613	-0.678515	0.624808	5e-05	0.000856486
RBM34	25.7046	33.5748	0.385352	1.30618	0.00205	0.0157629
RBM39	57.9299	75.157	0.375598	1.29738	0.00085	0.00833631
RBM42	10.8189	7.7833	-0.475098	0.719418	0.00195	0.0152207
RBM47	0.818136	1.4279	0.80348	1.74531	5e-05	0.000856486
RBMX	93.6624	118.382	0.337913	1.26393	0.0045	0.0280959
RBPJ	25.6636	17.5147	-0.551162	0.68247	5e-05	0.000856486
RCAN3	11.5939	8.61072	-0.429164	0.742692	0.0015	0.0125077
RDH11	64.4331	102.693	0.672461	1.59379	5e-05	0.000856486
RDX	29.5489	58.1743	0.97728	1.96875	5e-05	0.000856486
RECQL	41.8756	64.0855	0.613889	1.53038	5e-05	0.000856486
RFC3	8.33841	11.3193	0.44094	1.35749	0.00245	0.0178822
RFK	12.9431	16.3975	0.34129	1.26689	0.0082	0.0436808
RFNG	4.56079	2.8721	-0.667179	0.629737	0.00065	0.00686064
RFX8	0.686101	2.09914	1.61331	3.05953	5e-05	0.000856486
RGCC	9.0496	6.33863	-0.513683	0.700432	0.0043	0.0272517
RGL2	7.77727	4.98108	-0.642807	0.640466	5e-05	0.000856486
RGS2	9.17819	20.4164	1.15344	2.22444	5e-05	0.000856486
RGS4	272.566	454.998	0.739257	1.66932	5e-05	0.000856486
RHBDF1	6.79614	5.21501	-0.382044	0.76735	0.007	0.0391043
RHOBTB1	6.27284	8.66677	0.466376	1.38163	0.00025	0.0033053
RHOC	412.534	290.531	-0.50582	0.70426	5e-05	0.000856486
RHOD	4.87455	2.42931	-1.00472	0.498367	5e-05	0.000856486
RIF1	12.1617	15.0979	0.312006	1.24143	0.0096	0.0489131
RINT1	13.0566	18.0022	0.463389	1.37878	0.00025	0.0033053
RIOK1	10.4547	13.9413	0.415212	1.33349	0.0028	0.019739
RMDN1	23.2274	16.2548	-0.514965	0.69981	5e-05	0.000856486
RMRP	18230.6	11861.2	-0.620113	0.65062	5e-05	0.000856486
RNASEH2B	11.9928	15.8926	0.406189	1.32518	0.00305	0.0210571
RNASEK	59.6677	45.2543	-0.398893	0.75844	0.00965	0.0489482
RND3	147.844	183.013	0.307875	1.23788	0.0099	0.0498158
RNF123	5.37851	3.71984	-0.531966	0.691612	0.00135	0.0115365
RNF135	7.39837	5.30265	-0.480495	0.716732	0.0025	0.0181887
RNF144B	2.08177	1.14197	-0.866289	0.548556	5e-05	0.000856486
RNF145	17.6817	27.8859	0.657279	1.57711	5e-05	0.000856486
RNF152	1.50762	2.36045	0.646789	1.56568	0.0054	0.0320417
RNF168	7.83877	11.0069	0.489705	1.40416	0.00015	0.0021729
RNF215	4.43273	3.05132	-0.538762	0.688361	0.00355	0.0235774
RNF31	4.66663	3.54071	-0.398341	0.75873	0.00805	0.0430635
RNF40	11.7467	9.02608	-0.380085	0.768392	0.0032	0.0217489
RNFT1	8.27919	11.8002	0.511251	1.42529	0.0003	0.0037941
RNGTT	10.3982	13.6884	0.396624	1.31642	0.0014	0.0118921
RNH1	22.3502	15.0094	-0.574422	0.671555	5e-05	0.000856486
RNMT	8.89434	11.2185	0.334923	1.26131	0.0058	0.0337279
RNPEPL1	2.14802	1.16247	-0.885823	0.541179	0.0001	0.00155363
ROBO1	8.61756	11.205	0.378787	1.30025	0.0024	0.0176078
RP2	10.5311	17.226	0.709939	1.63573	5e-05	0.000856486
RPAP1	2.97202	2.10892	-0.494937	0.709593	0.00255	0.0184109
RPAP2	6.87138	9.82795	0.516291	1.43027	0.0019	0.0148816
RPAP3	7.6972	10.3328	0.424828	1.34241	0.00165	0.013462
RPF2	48.0863	63.6272	0.404017	1.32319	0.002	0.0154939
RPGRIP1L	4.86816	6.74053	0.469486	1.38462	0.00035	0.00426497
RPIA	5.58287	3.63155	-0.620423	0.65048	0.00075	0.00763239
RPL10	568.289	445.611	-0.350838	0.784128	0.0068	0.0382504
RPL13	137.656	106.199	-0.374293	0.771483	0.00135	0.0115365
RPL18	387.14	300.967	-0.363251	0.777411	0.00175	0.0140358
RPL18A	605.267	425.549	-0.508247	0.703076	5e-05	0.000856486
RPL28	193.511	125.242	-0.627694	0.64721	5e-05	0.000856486
RPL29	1002.06	798.773	-0.327112	0.797131	0.00575	0.033523
RPL3	1038.59	790.11	-0.3945	0.760753	0.00185	0.0146312
RPL35	1202.91	898.604	-0.420775	0.747023	0.00045	0.00522561
RPL36	719.65	491.021	-0.551513	0.682304	5e-05	0.000856486
RPL8	710.489	481.364	-0.561683	0.677511	5e-05	0.000856486
RPLP1	855.209	612.297	-0.482044	0.715963	0.0001	0.00155363
RPP38	11.5831	15.5441	0.424341	1.34196	0.0066	0.0373474
RPP40	11.8561	15.6527	0.400785	1.32023	0.00875	0.0458789
RPPH1	9879.73	5701.8	-0.793055	0.577121	5e-05	0.000856486
RPS15	417.599	297.393	-0.489746	0.71215	5e-05	0.000856486
RPS16	402.683	297.336	-0.437549	0.738388	0.0002	0.00275655
RPS19	872.213	658.828	-0.404779	0.755352	0.00045	0.00522561
RPS19BP1	25.3898	19.3568	-0.391407	0.762386	0.0077	0.0416622
RPS2	1823.22	1317.19	-0.469033	0.722449	0.0002	0.00275655
RPS28	327.751	230.692	-0.506631	0.703864	5e-05	0.000856486
RPS5	581.467	438.99	-0.405508	0.75497	0.00075	0.00763239
RPS6KA4	9.27941	6.61874	-0.487476	0.713272	0.00045	0.00522561
RPS9	399.801	273.714	-0.54661	0.684627	5e-05	0.000856486
RPUSD1	2.5884	1.41783	-0.868372	0.547765	0.0003	0.0037941
RRAGC	21.719	16.5956	-0.388159	0.764104	0.00235	0.0173417
RRAS	36.8636	23.148	-0.671311	0.627936	5e-05	0.000856486
RREB1	2.40023	1.7454	-0.459619	0.727178	0.0013	0.0112875
RRM1	41.6443	57.1015	0.455408	1.37117	5e-05	0.000856486
RRM2	23.7942	40.1403	0.754441	1.68698	5e-05	0.000856486
RRP15	6.60214	9.13377	0.468276	1.38346	0.0002	0.00275655
RSL24D1	85.2846	119.684	0.488877	1.40335	5e-05	0.000856486
RSRC1	10.435	14.1385	0.4382	1.35491	0.00265	0.0189402
RSRC2	19.0949	25.3354	0.407969	1.32682	0.001	0.00933196
RTCA	30.4721	41.9431	0.460944	1.37644	5e-05	0.000856486
RTFDC1	91.0252	71.9595	-0.339081	0.790545	0.0041	0.0262331
RTN2	2.46008	0.914959	-1.42693	0.371921	0.0002	0.00275655
RTN4	542.337	293.921	-0.88376	0.541953	5e-05	0.000856486
RTTN	3.52867	4.68505	0.408942	1.32771	0.0026	0.0186651
RUNX1	4.35296	6.15537	0.499849	1.41407	0.003	0.0207877
RUSC2	5.98982	4.64859	-0.36572	0.776081	0.0051	0.0308417
RWDD1	86.7095	107.537	0.310568	1.2402	0.00965	0.0489482
RWDD4	22.4972	30.0845	0.419272	1.33725	0.00065	0.00686064
RXRA	2.63829	1.91099	-0.465281	0.72433	0.0022	0.0165138
RXRB	8.66876	6.29336	-0.461996	0.725981	0.0009	0.00864746
S100A10	395.048	316.015	-0.322033	0.799942	0.00565	0.0330929
S100A16	190.32	149.465	-0.348619	0.785335	0.0031	0.0212858
S1PR1	8.88629	6.72978	-0.401022	0.757322	0.0041	0.0262331
SACS	18.1379	25.1029	0.468848	1.384	5e-05	0.000856486
SAMD3	3.80106	5.60795	0.561072	1.47537	0.0008	0.00794196
SAMD4B	4.49765	3.36293	-0.419451	0.747709	0.0036	0.0238259
SAP30	6.72693	9.35001	0.47502	1.38994	0.008	0.0428768
SASS6	1.45978	2.23199	0.612581	1.52899	0.00085	0.00833631
SBF1	4.15597	2.56642	-0.69543	0.617525	0.0004	0.00476684
SBNO1	10.9574	14.2125	0.375249	1.29706	0.0013	0.0112875
SBNO2	2.53674	1.87058	-0.439492	0.737394	0.0069	0.0387362
SC5DL	9.65121	12.5814	0.382512	1.30361	0.00155	0.0127931
SCAF1	1.29828	0.862415	-0.590152	0.664273	0.0053	0.0316301
SCAMP4	4.11698	2.86595	-0.522571	0.69613	0.0021	0.0160173
SCAP	7.21673	4.59762	-0.650457	0.637078	5e-05	0.000856486
SCARF2	1.0612	0.532467	-0.99493	0.50176	0.0006	0.00644064
SCD	178.474	249.839	0.485284	1.39986	0.00025	0.0033053
SCG5	15.4177	21.6619	0.490571	1.405	0.0008	0.00794196
SCHIP1	9.82805	6.20175	-0.66423	0.631025	0.0003	0.0037941
SCLT1	5.49653	8.46172	0.622431	1.53947	0.0001	0.00155363
SCN9A	11.9112	14.9038	0.323368	1.25125	0.00555	0.0326418
SCOC	57.9317	73.1742	0.336981	1.26311	0.00555	0.0326418
SCRG1	1.49815	2.91337	0.959508	1.94465	0.0045	0.0280959
SCRIB	1.74138	1.08032	-0.688771	0.620382	0.0002	0.00275655
SDC3	12.9602	9.50748	-0.446957	0.733589	0.00055	0.00604681
SDE2	9.79676	12.4177	0.342026	1.26754	0.0077	0.0416622
SDF4	25.7417	19.3602	-0.411014	0.752095	0.00115	0.0103245
SDHC	26.9598	20.7576	-0.377175	0.769944	0.00215	0.0162892
SDK1	1.16794	0.800854	-0.544353	0.685699	0.0008	0.00794196
SDPR	6.0901	4.52666	-0.428019	0.743282	0.00345	0.0231024
SDSL	1.91736	0.854708	-1.16562	0.445773	0.00135	0.0115365
SEC14L1	19.7199	15.3686	-0.359668	0.779344	0.0069	0.0387362
SEC16B	1.27023	1.82119	0.519791	1.43375	0.00665	0.0375742
SEC23IP	18.5485	23.0281	0.312097	1.24151	0.00705	0.0392485
SEC24A	12.8159	17.0359	0.41064	1.32928	0.00175	0.0140358
SECISBP2	6.78743	9.60659	0.501158	1.41535	5e-05	0.000856486
SEL1L3	23.0216	16.9655	-0.440388	0.736936	0.0006	0.00644064
SELPLG	1.25393	0.696357	-0.848555	0.555341	0.00175	0.0140358
SEMA3A	2.41872	3.30593	0.450811	1.36681	0.00285	0.0200294
SEMA4F	2.0195	3.25726	0.689659	1.6129	5e-05	0.000856486
SEMA5A	5.27928	7.02786	0.412745	1.33122	0.00055	0.00604681
2006-09-01	18.422	23.2019	0.33281	1.25946	0.0076	0.0413575
SEPT7P2	2.2609	3.55326	0.652246	1.57161	0.001	0.00933196
2008-09-01	18.6085	24.648	0.405508	1.32456	0.0006	0.00644064
2009-09-01	57.0493	45.4974	-0.326426	0.79751	0.0063	0.0360631
SEPW1	247.186	189.026	-0.387012	0.764712	0.001	0.00933196
SERINC2	2.24096	1.23573	-0.858747	0.551431	0.00025	0.0033053
SERINC3	93.6876	73.749	-0.345234	0.78718	0.00415	0.0265082
SERP1	68.3943	85.0096	0.31375	1.24293	0.00755	0.0411841
SERPINB7	20.226	32.8251	0.698585	1.62291	5e-05	0.000856486
SERPINE2	225.377	305.878	0.440618	1.35719	0.00015	0.0021729
SERPING1	6.83958	4.53523	-0.592733	0.663086	0.0006	0.00644064
SESN2	7.83872	6.06848	-0.369281	0.774168	0.00735	0.0404037
SESN3	1.35931	0.763125	-0.832884	0.561406	5e-05	0.000856486
SETX	21.5671	27.3336	0.341847	1.26738	0.0035	0.0233409
SEZ6L2	1.33915	0.721811	-0.891626	0.539006	0.0002	0.00275655
SF3A2	1.95935	1.16168	-0.754165	0.592889	0.0056	0.0328848
SFRP1	8.79588	12.4459	0.500776	1.41497	5e-05	0.000856486
SFXN1	27.8312	40.6013	0.544825	1.45884	5e-05	0.000856486
SFXN2	1.98711	3.05666	0.621284	1.53824	0.00115	0.0103245
SGOL1	1.46791	2.82189	0.942897	1.92238	5e-05	0.000856486
SGOL2	4.75329	8.51823	0.841628	1.79207	5e-05	0.000856486
SGPL1	18.4435	10.5823	-0.801456	0.57377	5e-05	0.000856486
SGPP1	16.4221	22.3795	0.446537	1.36277	0.0003	0.0037941
SGSH	2.40881	1.28656	-0.904805	0.534105	0.0001	0.00155363
SH3BGRL3	311.391	220.928	-0.495155	0.709485	5e-05	0.000856486
SH3D19	35.0266	24.5014	-0.515587	0.699508	5e-05	0.000856486
SH3GL1	16.8788	12.873	-0.390868	0.762671	0.0034	0.0228214
SH3GLB2	7.35619	5.55132	-0.406129	0.754646	0.00905	0.0469748
SH3KBP1	14.9571	18.8261	0.331903	1.25867	0.00765	0.0415301
SH3RF1	12.8557	17.4245	0.438708	1.35539	0.00035	0.00426497
SHARPIN	6.48038	4.12638	-0.651203	0.636749	0.0003	0.0037941
SHISA5	65.3642	49.1596	-0.411028	0.752087	0.00045	0.00522561
SHISA9	2.66261	3.52911	0.406464	1.32543	0.0031	0.0212858
SHKBP1	7.38979	5.03511	-0.553511	0.68136	0.0005	0.00566717
SIAH2	11.2585	15.4344	0.455128	1.3709	0.0006	0.00644064
SIK1	1.54719	2.43357	0.653423	1.5729	0.00015	0.0021729
SIKE1	16.07	20.2205	0.331451	1.25828	0.0053	0.0316301
SIPA1	1.95051	1.26126	-0.628988	0.64663	0.00135	0.0115365
SIRPA	9.21799	6.35481	-0.536602	0.689393	0.0001	0.00155363
SIRT6	2.18422	1.34386	-0.700735	0.615259	0.00645	0.0367365
SIRT7	3.9251	2.1783	-0.849525	0.554967	5e-05	0.000856486
SIX4	2.05382	3.09298	0.590692	1.50597	5e-05	0.000856486
SKA1	6.34222	8.7736	0.468182	1.38337	0.00135	0.0115365
SKA3	3.96862	6.75553	0.767433	1.70224	0.0012	0.0106223
SKIL	10.0431	13.8392	0.462562	1.37799	5e-05	0.000856486
SKIV2L2	29.1196	38.4338	0.400387	1.31986	0.0021	0.0160173
SLC12A8	29.3456	38.251	0.382356	1.30347	0.0018	0.0143558
SLC16A1	90.2702	70.4903	-0.356826	0.780881	0.00255	0.0184109
SLC16A3	45.3489	30.976	-0.549915	0.68306	5e-05	0.000856486
SLC16A5	1.47805	0.733554	-1.01072	0.496299	0.00085	0.00833631
SLC18B1	7.62907	10.6001	0.474496	1.38943	0.0007	0.00722062
SLC19A2	11.4145	16.9488	0.570325	1.48486	5e-05	0.000856486
SLC1A1	3.42538	5.0474	0.559277	1.47353	0.00015	0.0021729
SLC20A1	340.255	513.456	0.593626	1.50903	5e-05	0.000856486
SLC20A2	14.5823	8.04725	-0.857652	0.55185	5e-05	0.000856486
SLC22A3	3.20917	4.91036	0.613628	1.5301	0.00015	0.0021729
SLC25A1	36.9642	26.914	-0.457772	0.72811	0.0003	0.0037941
SLC25A11	13.655	10.2531	-0.413376	0.750864	0.0034	0.0228214
SLC25A23	8.1633	6.06244	-0.429253	0.742646	0.0019	0.0148816
SLC25A39	28.2669	20.9582	-0.431602	0.741438	0.0009	0.00864746
SLC25A6	85.7733	56.3855	-0.605204	0.657378	5e-05	0.000856486
SLC26A11	1.1322	0.707793	-0.677725	0.62515	0.00855	0.0451429
SLC27A4	4.24644	3.16161	-0.425598	0.74453	0.0067	0.0378002
SLC2A3	39.2821	56.4937	0.524218	1.43815	5e-05	0.000856486
SLC2A4RG	5.80816	3.91261	-0.56995	0.67364	0.00105	0.00967141
SLC30A1	11.101	16.1525	0.541073	1.45505	5e-05	0.000856486
SLC30A6	9.21569	16.0973	0.80465	1.74672	5e-05	0.000856486
SLC31A1	24.9271	37.0031	0.569931	1.48445	5e-05	0.000856486
SLC35A1	12.6808	16.562	0.385234	1.30607	0.00435	0.0274919
SLC35A2	12.7315	8.43223	-0.594417	0.662312	0.0004	0.00476684
SLC35A4	13.4846	10.4053	-0.373993	0.771644	0.00445	0.0279219
SLC35B4	9.53363	5.75668	-0.727788	0.603829	5e-05	0.000856486
SLC35C1	6.20622	4.67029	-0.410204	0.752517	0.0045	0.0280959
SLC35D1	11.9765	15.4721	0.369458	1.29187	0.0017	0.013771
SLC36A4	4.19341	6.19851	0.563798	1.47816	0.00055	0.00604681
SLC38A4	0.921854	1.66012	0.848677	1.80085	0.0001	0.00155363
SLC39A13	15.7263	11.0207	-0.512967	0.70078	0.00015	0.0021729
SLC39A14	32.2609	40.104	0.31396	1.24312	0.00805	0.0430635
SLC39A9	39.2396	28.6385	-0.454351	0.729838	0.00095	0.00903614
SLC41A3	15.3103	11.1657	-0.45543	0.729293	0.0012	0.0106223
SLC43A1	3.26021	2.31272	-0.495378	0.709376	0.00915	0.0473208
SLC43A2	4.66444	2.63525	-0.823765	0.564966	5e-05	0.000856486
SLC44A1	33.4457	19.2973	-0.793421	0.576974	5e-05	0.000856486
SLC44A2	46.7123	31.2966	-0.577799	0.669985	5e-05	0.000856486
SLC46A3	1.63195	2.93797	0.848225	1.80028	5e-05	0.000856486
SLC4A2	7.91036	5.95046	-0.410743	0.752236	0.0025	0.0181887
SLC6A15	7.37362	11.9546	0.697118	1.62126	5e-05	0.000856486
SLC6A8	4.67449	3.33116	-0.488783	0.712626	0.00175	0.0140358
SLC7A11	15.7334	11.5743	-0.44291	0.735649	0.0005	0.00566717
SLC7A2	6.70869	8.38818	0.322327	1.25035	0.00945	0.0484094
SLC9A3R1	12.7955	9.37673	-0.448475	0.732817	0.00125	0.010937
SLC9A7	33.0256	42.0942	0.350037	1.27459	0.00275	0.0194955
SLC9A7P1	1.66044	2.34949	0.500785	1.41498	0.00835	0.0442722
SLC9A9	0.776265	1.26737	0.707218	1.63265	0.00225	0.0167782
SLFN11	6.55711	11.9803	0.869529	1.82707	5e-05	0.000856486
SLTM	14.6388	21.5271	0.556363	1.47056	5e-05	0.000856486
SLX4IP	3.10288	1.98262	-0.646198	0.638962	0.00695	0.0389015
SMAD5	19.7113	25.8835	0.393008	1.31313	0.0008	0.00794196
SMAD7	3.77513	6.21315	0.718796	1.64581	5e-05	0.000856486
SMARCA4	8.7536	5.062	-0.790169	0.578276	5e-05	0.000856486
SMARCAL1	10.1304	7.88159	-0.362137	0.778011	0.00725	0.0400478
SMARCD3	9.98524	7.32047	-0.447861	0.733129	0.0032	0.0217489
SMC2	10.2475	13.5225	0.400091	1.31959	0.00105	0.00967141
SMC4	14.3752	20.7461	0.529261	1.44319	5e-05	0.000856486
SMC5	11.6591	15.3909	0.400623	1.32008	0.0009	0.00864746
SMC6	14.6805	20.6716	0.493751	1.4081	5e-05	0.000856486
SMCHD1	13.6561	17.4242	0.351552	1.27593	0.00315	0.0214733
SMCR7	2.66545	1.61895	-0.719324	0.607382	0.0005	0.00566717
SMEK1	13.3376	18.0831	0.439145	1.3558	0.00015	0.0021729
SMEK2	21.0144	15.072	-0.479501	0.717226	5e-05	0.000856486
SMIM13	6.2071	8.98493	0.533588	1.44752	0.0001	0.00155363
SMIM3	46.8569	61.0389	0.381468	1.30267	0.0016	0.0131105
SMPD1	17.2189	12.4071	-0.472831	0.720549	0.0002	0.00275655
SNAPC1	6.96887	9.0215	0.372442	1.29454	0.0072	0.039888
SNCA	7.12304	10.4291	0.550044	1.46413	0.0001	0.00155363
SNHG1	34.4161	52.8643	0.61921	1.53603	5e-05	0.000856486
SNN	2.66741	1.23489	-1.11106	0.462954	0.00715	0.0396884
SNRK	3.84285	5.60053	0.543389	1.45739	0.0017	0.013771
SNRNP48	5.59962	8.39397	0.584023	1.49902	5e-05	0.000856486
SNRPB2	44.0618	59.4203	0.431428	1.34857	0.00025	0.0033053
SNRPC	38.9119	59.4418	0.611268	1.5276	5e-05	0.000856486
SNX13	12.2412	16.5186	0.432351	1.34943	0.0005	0.00566717
SNX16	2.51054	1.70895	-0.554892	0.680708	0.00265	0.0189402
SNX17	61.5291	47.8726	-0.362069	0.778048	0.00225	0.0167782
SNX25	29.2611	37.2701	0.349035	1.27371	0.00355	0.0235774
SNX33	8.27941	6.26977	-0.401115	0.757273	0.0039	0.025281
SORT1	25.8559	20.3346	-0.346555	0.78646	0.00445	0.0279219
SOX13	1.20809	0.822299	-0.554999	0.680658	0.00975	0.0492794
SP110	33.6369	23.0836	-0.543175	0.686259	5e-05	0.000856486
SP3	14.023	18.2748	0.382068	1.30321	0.0012	0.0106223
SPAG5	10.0543	15.185	0.594839	1.5103	5e-05	0.000856486
SPAG9	25.2832	19.3372	-0.386803	0.764823	0.0012	0.0106223
SPATA20	12.7722	8.15831	-0.64667	0.638753	5e-05	0.000856486
SPATA5	4.30299	5.97741	0.474183	1.38913	0.0001	0.00155363
SPC25	6.83426	9.94904	0.541772	1.45576	0.0012	0.0106223
SPCS3	75.2366	51.4734	-0.547607	0.684154	5e-05	0.000856486
SPDL1	15.6702	31.4682	1.00588	2.00817	5e-05	0.000856486
SPECC1L	16.7589	20.8941	0.318174	1.24675	0.00805	0.0430635
SPHK1	3.73491	7.34292	0.97528	1.96602	5e-05	0.000856486
SPICE1	2.40259	3.58684	0.578123	1.49291	0.00015	0.0021729
SPOCD1	7.90095	5.81004	-0.443479	0.735359	0.0011	0.0100022
SPOPL	3.16279	5.95034	0.911775	1.88136	5e-05	0.000856486
SPTLC3	2.53481	1.71768	-0.561415	0.677637	0.0016	0.0131105
SQLE	47.4374	67.8805	0.516972	1.43095	5e-05	0.000856486
SQSTM1	116.019	65.8894	-0.81624	0.56792	5e-05	0.000856486
SRC	2.76742	1.95743	-0.499583	0.707311	0.0031	0.0212858
SRFBP1	9.95648	13.9278	0.484265	1.39887	0.00025	0.0033053
SRM	29.7811	22.8388	-0.382914	0.766887	0.00425	0.0269951
SRP72	62.4313	79.5874	0.35027	1.2748	0.0034	0.0228214
SRSF7	35.5356	45.2264	0.3479	1.27271	0.0038	0.0248169
SSH3	2.52148	1.49193	-0.757085	0.591691	0.00025	0.0033053
SSR1	29.5808	36.5795	0.306373	1.23659	0.0078	0.042123
SSSCA1	10.4339	6.55906	-0.669724	0.628627	0.0022	0.0165138
SSTR1	6.55525	9.64123	0.556567	1.47077	5e-05	0.000856486
SSX2IP	7.36506	10.3433	0.489933	1.40438	0.00015	0.0021729
ST3GAL4	11.8886	9.02126	-0.398179	0.758815	0.00605	0.0347898
ST3GAL5	24.7995	40.9383	0.723144	1.65078	5e-05	0.000856486
ST6GAL2	1.17536	2.21209	0.912304	1.88205	5e-05	0.000856486
ST6GALNAC6	15.4819	11.923	-0.37684	0.770123	0.0035	0.0233409
STAM2	11.8516	14.7586	0.316482	1.24529	0.00855	0.0451429
STAMBPL1	6.74691	9.12112	0.434983	1.35189	0.00355	0.0235774
STARD10	1.73258	1.09734	-0.658913	0.633355	0.00885	0.0462325
STARD9	0.72399	1.13306	0.646178	1.56502	5e-05	0.000856486
STAT3	27.5926	40.8769	0.567008	1.48145	5e-05	0.000856486
STAU2	13.7817	9.65304	-0.513694	0.700427	0.00015	0.0021729
STC1	1.19205	2.6399	1.14704	2.21459	5e-05	0.000856486
STEAP1	1.25326	2.78229	1.15058	2.22003	0.00015	0.0021729
STIL	4.54691	6.89208	0.600052	1.51577	5e-05	0.000856486
STK10	11.714	8.67972	-0.432515	0.740969	0.00025	0.0033053
STK16	5.61672	4.13899	-0.44045	0.736905	0.00925	0.0476427
STK25	35.7015	25.9434	-0.46062	0.726674	0.0018	0.0143558
STK38L	7.97951	13.8216	0.792547	1.73213	5e-05	0.000856486
STMN1	107.207	60.1638	-0.833438	0.56119	5e-05	0.000856486
STMN2	11.8836	7.45754	-0.6722	0.627549	5e-05	0.000856486
STMN3	2.05315	1.29583	-0.663958	0.631144	0.00235	0.0173417
STOML1	3.80547	1.71425	-1.1505	0.450469	5e-05	0.000856486
STRBP	0.957353	1.47565	0.624227	1.54138	0.00035	0.00426497
STRIP2	8.58043	11.3035	0.397644	1.31735	0.004	0.0257674
STRN	3.44747	4.72414	0.454513	1.37032	0.0003	0.0037941
STUB1	10.8245	5.8919	-0.877493	0.544312	0.0017	0.013771
STX4	14.8557	10.4025	-0.514078	0.70024	0.0005	0.00566717
STYX	13.3288	16.599	0.316547	1.24535	0.00805	0.0430635
SUCLA2	24.8396	31.2636	0.331846	1.25862	0.0075	0.0409704
SUGP1	9.50152	7.31431	-0.377436	0.769804	0.0096	0.0489131
SUGT1	37.9176	47.8964	0.337052	1.26317	0.00575	0.033523
SUMO3	69.1239	55.8734	-0.307021	0.808309	0.00965	0.0489482
SURF1	25.4796	19.0778	-0.417452	0.748746	0.00325	0.0220491
SUV39H2	5.31526	8.40174	0.660547	1.58068	5e-05	0.000856486
SUZ12	8.14942	10.3046	0.338516	1.26446	0.00835	0.0442722
SVEP1	6.81393	5.44074	-0.324684	0.798473	0.0082	0.0436808
SWAP70	11.0767	14.759	0.414074	1.33244	0.00045	0.00522561
SYNE2	1.30806	1.87877	0.522357	1.4363	0.00065	0.00686064
SYNGR1	1.93384	1.08822	-0.829504	0.562723	0.00615	0.0352934
SYNJ2	4.73935	6.22803	0.394086	1.31411	0.0016	0.0131105
SYNPO2	2.89642	2.20562	-0.393087	0.761498	0.00395	0.0255032
SYT11	4.54274	7.29085	0.682524	1.60495	5e-05	0.000856486
SYTL2	3.2348	5.27669	0.705959	1.63123	5e-05	0.000856486
SZRD1	45.1982	26.5901	-0.765377	0.5883	5e-05	0.000856486
TAF11	19.6293	32.8541	0.743063	1.67373	5e-05	0.000856486
TAGLN	1110.47	778.777	-0.511893	0.701302	5e-05	0.000856486
TAGLN2	296.573	233.012	-0.347985	0.785681	0.00355	0.0235774
TAOK1	22.1633	15.8029	-0.487984	0.713021	5e-05	0.000856486
TARS	140.747	174.006	0.306031	1.2363	0.00995	0.0499788
TARSL2	5.64593	8.03991	0.509967	1.42402	0.00025	0.0033053
TAX1BP3	128.738	89.9908	-0.516591	0.699022	0.0001	0.00155363
TBC1D22A	4.45627	3.24386	-0.458127	0.727931	0.00295	0.0205793
TBC1D2B	22.0708	15.4364	-0.515798	0.699406	5e-05	0.000856486
TBC1D8B	6.32117	8.12814	0.362733	1.28586	0.00955	0.0487239
TBC1D9B	17.8928	13.7574	-0.37917	0.76888	0.0017	0.013771
TBL3	2.95388	1.77568	-0.734239	0.601135	0.00025	0.0033053
TBX18	4.93462	6.46375	0.389435	1.30988	0.0036	0.0238259
TBX3	6.40146	9.45524	0.562713	1.47704	5e-05	0.000856486
TCEA2	2.28447	0.950404	-1.26525	0.416027	5e-05	0.000856486
TCEB2	61.3442	40.5781	-0.596225	0.661483	5e-05	0.000856486
TCERG1	17.5965	22.8119	0.374498	1.29639	0.00225	0.0167782
TCF25	27.1078	20.7262	-0.387249	0.764586	0.002	0.0154939
TCF7L2	2.68901	1.46188	-0.879254	0.543648	5e-05	0.000856486
TCP11L2	4.19564	2.93415	-0.515948	0.699333	0.00405	0.0260452
TCTA	17.4222	12.3905	-0.491694	0.71119	0.0001	0.00155363
TDG	14.6647	19.7623	0.430404	1.34761	0.00045	0.00522561
TDO2	0.41113	1.4854	1.85318	3.61296	0.00125	0.010937
TEAD3	4.1122	3.01724	-0.44668	0.733729	0.0071	0.0394495
TEF	0.630536	0.958423	0.604084	1.52001	0.00885	0.0462325
TENM2	1.07706	1.45593	0.434844	1.35176	0.00545	0.0322709
TENM3	3.79155	4.86448	0.359499	1.28298	0.00445	0.0279219
TEX261	27.0544	17.875	-0.597923	0.660704	5e-05	0.000856486
TEX264	20.9397	13.7189	-0.610075	0.655163	5e-05	0.000856486
TEX30	9.43591	13.7738	0.54569	1.45972	0.0007	0.00722062
TFAM	8.52972	11.8911	0.479311	1.39408	0.0001	0.00155363
TFB1M	8.60281	11.3923	0.405186	1.32426	0.0086	0.0452386
TFE3	16.9825	12.6236	-0.427925	0.74333	0.0008	0.00794196
TFPI2	167.344	306.596	0.873519	1.83213	5e-05	0.000856486
TFRC	131.452	168.728	0.360159	1.28357	0.003	0.0207877
TGDS	8.50161	11.6845	0.458792	1.37439	0.0015	0.0125077
TGFB1I1	17.0626	11.83	-0.528388	0.693329	0.0002	0.00275655
TGFB2	19.471	15.3014	-0.347659	0.785858	0.00355	0.0235774
TGFBR3	2.71877	3.73664	0.458786	1.37438	0.001	0.00933196
TGS1	11.7656	15.112	0.361125	1.28443	0.0091	0.0471266
THAP6	4.28615	6.29264	0.553984	1.46813	0.00015	0.0021729
THAP9-AS1	12.3419	18.5551	0.588252	1.50342	0.00015	0.0021729
THBS1	520.762	328.067	-0.666634	0.629975	5e-05	0.000856486
THOC1	11.2342	15.3574	0.451037	1.36702	0.00115	0.0103245
THRA	5.69769	4.09244	-0.477414	0.718264	0.004	0.0257674
THUMPD1	13.4837	18.8605	0.484149	1.39876	5e-05	0.000856486
THUMPD2	6.13572	8.74105	0.510574	1.42462	0.0006	0.00644064
TIMELESS	2.88663	4.29381	0.572873	1.48748	0.0001	0.00155363
TIMM13	9.03423	6.31965	-0.515557	0.699523	0.0006	0.00644064
TIMM23	93.5842	70.5968	-0.406663	0.754366	0.00145	0.0122254
TKT	88.2321	68.6062	-0.362966	0.777564	0.00215	0.0162892
TMA16	12.7702	18.2341	0.513861	1.42787	0.0001	0.00155363
TMCC1	2.75206	2.04772	-0.426493	0.744068	0.0044	0.0277461
TMED9	144.517	116.204	-0.314571	0.80409	0.00795	0.042629
TMEFF2	1.06005	2.4428	1.2044	2.30441	5e-05	0.000856486
TMEM115	13.5472	10.4553	-0.373763	0.771767	0.0065	0.0368918
TMEM117	7.22402	9.28256	0.36172	1.28496	0.0094	0.0482403
TMEM129	5.26621	3.31066	-0.669646	0.628661	5e-05	0.000856486
TMEM141	29.5932	20.4306	-0.53454	0.690379	0.0001	0.00155363
TMEM144	1.3075	2.06638	0.660295	1.58041	0.00075	0.00763239
TMEM150A	6.76853	4.20718	-0.685988	0.62158	5e-05	0.000856486
TMEM159	23.0467	17.6195	-0.387386	0.764514	0.00225	0.0167782
TMEM177	5.46862	3.59116	-0.606729	0.656684	0.00335	0.0225792
TMEM181	23.1462	31.0947	0.425895	1.34341	0.00035	0.00426497
TMEM182	1.4341	1.9967	0.477474	1.3923	0.0099	0.0498158
TMEM185A	8.97373	6.98511	-0.361424	0.778396	0.00945	0.0484094
TMEM19	8.57796	6.04923	-0.503883	0.705206	5e-05	0.000856486
TMEM194A	5.01973	7.41319	0.562484	1.47681	5e-05	0.000856486
TMEM219	62.6444	49.9787	-0.325871	0.797817	0.00895	0.0466048
TMEM222	11.2589	7.41858	-0.60185	0.658908	0.0003	0.0037941
TMEM248	28.3263	37.9909	0.423512	1.34119	0.00025	0.0033053
TMEM259	9.12799	6.78179	-0.428631	0.742966	0.00225	0.0167782
TMEM30A	89.6678	61.3451	-0.547642	0.684137	5e-05	0.000856486
TMEM39A	10.9406	14.4123	0.397601	1.31732	0.0008	0.00794196
TMEM44	5.30144	3.83512	-0.467112	0.723411	0.0055	0.0324992
TMEM45A	18.7368	26.1549	0.481206	1.39591	0.00025	0.0033053
TMEM48	17.169	21.313	0.311928	1.24137	0.00965	0.0489482
TMEM54	5.11721	2.95277	-0.79329	0.577027	0.00135	0.0115365
TMEM64	6.93602	9.58286	0.466347	1.38161	0.00035	0.00426497
TMEM8A	7.69223	5.57988	-0.463168	0.725392	0.0006	0.00644064
TMEM9	17.89	13.7218	-0.382679	0.767012	0.00555	0.0326418
TMEM97	12.3302	24.2972	0.978592	1.97054	5e-05	0.000856486
TMEM98	43.5482	32.1979	-0.435645	0.739363	0.00035	0.00426497
TMPO	21.6718	33.857	0.643636	1.56226	5e-05	0.000856486
TMUB1	2.01393	1.0004	-1.00943	0.496742	0.0001	0.00155363
TMUB2	9.45794	7.0279	-0.428433	0.743068	0.0036	0.0238259
TNC	1.90148	2.83429	0.575867	1.49057	5e-05	0.000856486
TNFAIP1	35.7763	19.6755	-0.862606	0.549958	5e-05	0.000856486
TNFAIP3	12.1127	18.1952	0.587035	1.50216	5e-05	0.000856486
TNFAIP6	4.85478	12.1741	1.32634	2.50766	5e-05	0.000856486
TNFAIP8	2.78656	4.38751	0.654921	1.57453	0.0005	0.00566717
TNFRSF10D	52.6895	67.5957	0.359415	1.28291	0.0022	0.0165138
TNFRSF1A	64.6724	49.1137	-0.397024	0.759423	0.0009	0.00864746
TNFRSF21	9.09487	6.55134	-0.473263	0.720334	0.00035	0.00426497
TNIP1	26.6529	18.8242	-0.501702	0.706273	5e-05	0.000856486
TNIP2	11.5864	8.72967	-0.408438	0.753439	0.0059	0.0341173
TNKS2	15.1771	9.88398	-0.618732	0.651243	5e-05	0.000856486
TNRC18	1.11462	0.807051	-0.46582	0.724059	0.00455	0.0283613
TNS3	19.0493	13.9765	-0.446736	0.733701	0.00025	0.0033053
TOM1	8.8511	6.75579	-0.389732	0.763271	0.0058	0.0337279
TOP2A	25.9841	45.534	0.809317	1.75238	5e-05	0.000856486
TOP2B	36.445	46.1822	0.341614	1.26717	0.00365	0.0240168
TOPBP1	12.0172	16.4732	0.455017	1.3708	0.00015	0.0021729
TOR1AIP1	20.4212	25.5987	0.326008	1.25354	0.00685	0.0384935
TOR4A	5.87476	3.80448	-0.626832	0.647597	5e-05	0.000856486
TOX2	5.29188	3.92437	-0.431319	0.741583	0.00715	0.0396884
TP53I11	2.99715	2.09609	-0.51589	0.699361	0.00275	0.0194955
TP53INP1	11.1656	5.99951	-0.896143	0.537321	5e-05	0.000856486
TP53INP2	3.19037	1.93328	-0.72267	0.605975	5e-05	0.000856486
[truncated: 262 more rows]
